# Supplementary material for: The wheat Seven in absentia gene is associated with increases in biomass and yield in hot climates
Source: J Exp Bot. 2021 Feb 5;72(10):3774–91. doi: 10.1093/jxb/erab044 (PMC8096608; doi:10.1093/jxb/erab044)
Supplement: erab044_suppl_Supplementary_Table-S2 [file erab044_suppl_supplementary_table-s2.xlsx]

## Sheet: Suppl Table S2
ID	accession name	ADW594	ADW595	Origin	Year of release	Pedigree
lw248	TOUZELLE BLANCHE BARBUE	-	A:A	FRANCE		LV-FRA[39][1735]
lw318	AXONA	-	A:A	NETHERLAND	1983	HPG-522-66/MARIS-DOVE[306][759][851][1343][1413][1790]
lw369	Landrace	-	A:A	TURKMENISTAN		-
lw378	Tom-Thumb	-	A:A	USA		(S)LV-TIBET[39][2535]
DPG_513	H 1546	A:A	A:A	AFGHANISTAN	1989	-
DPG_497	H 1409	A:A	A:A	AFGHANISTAN		-
DPG_488	H 1287	A:A	A:A	AFGHANISTAN		-
DPG_492	H 1328A	A:A	A:A	AFGHANISTAN		-
DPG_515	H 1582	A:A	A:A	AFGHANISTAN		-
DPG_517	H 1594	A:A	A:A	AFGHANISTAN		-
DPG_525	H 1655	A:A	A:A	AFGHANISTAN		-
DPG_530	H 1685	A:A	A:A	AFGHANISTAN		-
DPG_1263	H 1288	A:A	A:A	AFGHANISTAN		-
DPG_491	H 1314	A:A	A:A	AFGHANISTAN		-
DPG_512	H 1542	A:A	A:A	AFGHANISTAN		-
DPG_535	H 339	A:A	A:A	AFGHANISTAN		-
DPG_1266	H 1326	A:A	A:A	AFGHANISTAN		-
DPG_1267	H 1329	A:A	A:A	AFGHANISTAN		-
DPG_489	H 1302	A:A	A:A	AFGHANISTAN		-
lw298	BAROOTA WONDER	A:A	A:A	AUSTRALIA	1895	(S)WARDS-PROLIFIC[56][39][1138][1451]; (S)BUDDS-EARLY[1322]
DPG_442	Ford	A:A	A:A	AUSTRALIA	1916	FANCY/CROSSBRED-53[56][39][1138][1451]
DPG_399	DIRK	A:A	A:A	AUSTRALIA	1951	FORD/DUNDEE[39][1138]
DPG_626	Koda	A:A	A:A	AUSTRALIA	1955	DUNDEE/KENYA-745-C-6042//BOBIN*2/GAZA[39][1138]; DUNDEE/GABO[56]
DPG_453	GALA	A:A	A:A	AUSTRALIA	1960	LAWRENCE/GABO[56][39][1138]
DPG_455	GAMENYA	A:A	A:A	AUSTRALIA	1960	KENYA-117-A/2*GABO//MENTANA/6*GABO[56][39]; GABO/3/GABO*5/MENTANA//GABO*2/KENYA-117-A[626]; GABO/4/GABO*5/MENTANA//2*GABO/3/KENYA-117-A[1138]
DPG_830	Raven	A:A	A:A	AUSTRALIA	1963	MAYO-48/URUGUAY-1084//ORFED/3/4*DIRK-48[1281]; MAYO/4*DIRK-48[39]
DPG_438	Festiguay	A:A	A:A	AUSTRALIA	1963	FESTIVAL/URUGUAY-C-10837[39][851][1138]; FESTIVAL/(URY)CI-10837[1335]
DPG_849	SCOUT	A:A	A:A	AUSTRALIA	1966	SUNSTATE/QH-71-6//YITPI[4113]
DPG_672	Madden	A:A	A:A	AUSTRALIA	1973	KHAPSTEIN*3/GABO//GAMENYA[39]; GAMENYA//3*GABO/KHAPSTEIN[113]; GAMENYA//GABO*3/KHAPSTEIN[000]
DPG_864	Songlen	A:A	A:A	AUSTRALIA	1975	LERMA-ROJO-64/SONORA-64-A//(SIB)TIMGALEN[113][1322]
DPG_315	COOK	A:A	A:A	AUSTRALIA	1977	TIMGALEN/(SIB)CONDOR//CONDOR[760][1322]; TIMGALEN/2*CONDOR[000]
DPG_856	Shortim	A:A	A:A	AUSTRALIA	1977	SONORA-64/P-4160-3//3*TIMGALEN[760][851][113]
DPG_152	BANKS	A:A	A:A	AUSTRALIA	1979	PWTH/(SIB)CONDOR//2*CONDOR[113][760][851]
DPG_126	AROONA	A:A	A:A	AUSTRALIA	1981	WW-15/RAVEN[113][626][851]
DPG_875	SUNECA	A:A	A:A	AUSTRALIA	1982	CIANO-67//SPICA/(AMBER-MUTANT)SONORA-64[113][176][760][851]
DPG_678	Matong	A:A	A:A	AUSTRALIA	1982	KALYANSONA/OLYMPIC[176][760][113][2854]
DPG_542	HARTOG	A:A	A:A	AUSTRALIA	1982	VICAM-71//CIANO-67(SIB)/SIETE-CERROS-66/3/KALYANSONA/BLUEBIRD[176][114][144][760]
DPG_166	BODALLIN	A:A	A:A	AUSTRALIA	1982	BOKAL/SIETE-CERROS-66[113][851][626][760]
DPG_428	ERADU	A:A	A:A	AUSTRALIA	1982	CIANO-67/GAMENYA[626][760][113]
DPG_440	Flinders	A:A	A:A	AUSTRALIA	1982	PWTH/(SIB)CONDOR//2*CONDOR[113][760][851]
DPG_157	Bass	A:A	A:A	AUSTRALIA	1983	FLINDERS(SIB)/2*COOK[176][976][851]
DPG_961	WYUNA	A:A	A:A	AUSTRALIA	1984	SONORA-64/KNOTT*2//II-8156(DX-3-134)/3/OLYMPIC[113][851][976]; DS-3-134/OLYMPIC[760]
DPG_197	CD87	A:A	A:A	AUSTRALIA	1984	PAVON-76/CONDOR[2854][3756]
DPG_308	Cocamba	A:A	A:A	AUSTRALIA	1984	AUS-10894/4*CONDOR[760][851][976]
DPG_700	Meering	A:A	A:A	AUSTRALIA	1984	(S)CONDOR[760][976]; WW-80/2*WW-15[1281]
DPG_836	ROSELLA	A:A	A:A	AUSTRALIA	1985	FARRO-LUNGO/HERON//2*CONDOR/3/(SIB)QUARRION[760][1322]; FARRO-LUNGO/HERON(19-FM-74)//3*CONDOR/TA-3-PNB-3-P/WW-33-G/CONDOR*2/WW-33-B[1349]
DPG_327	CRANBROOK	A:A	A:A	AUSTRALIA	1985	WREN,MEX//CIANO-67(SIB)/NOROESTE-66/3/ZAMBEZI
DPG_671	MACHETE	A:A	A:A	AUSTRALIA	1985	MEC-3/2*GABO(RAC-177)//MADDEN[626][113]
DPG_635	KULIN	A:A	A:A	AUSTRALIA	1986	BODALLIN(SIB)/(SIB)HYDEN[626][976][760][113]
DPG_874	SUNCO	A:A	A:A	AUSTRALIA	1986	SUN-9-E-27*4/3-AG-14//WW-15/3/3*COOK[760][113]
DPG_900	Tatiara	A:A	A:A	AUSTRALIA	1988	MEXICO-120/KODA//RAVEN/3/MENGAVI/SIETE-CERROS-66[708][760]
DPG_949	WILGOYNE	A:A	A:A	AUSTRALIA	1988	CIANO-67/GALLO[626][708][760]
DPG_603	JANZ	A:A	A:A	AUSTRALIA	1989	3-AG-3/4*CONDOR//COOK[723][760][1325]
DPG_640	LANG	A:A	A:A	AUSTRALIA	1989	QT-3765/SUNCO[3596]
DPG_832	REEVES	A:A	A:A	AUSTRALIA	1989	BODALLIN//GAMENYA/INIA-66[626][760][113]
DPG_433	EXCALIBUR	A:A	A:A	AUSTRALIA	1990	RAC-177(Sr26)/UNICULM-492//RAC-311-S[1326]
DPG_342	CUNNINGHAM	A:A	A:A	AUSTRALIA	1990	3-AG-3/4*CONDOR//COOK[760][113]
DPG_642	Lark	A:A	A:A	AUSTRALIA	1990	CANROCK-I/2*P-44//BANKS[755][760][113][707][1350]; CANROCK-I/2*CSP-44//BANKS[755][760]
DPG_872	SUNBRI	A:A	A:A	AUSTRALIA	1990	COOK*2/VPM-1//3*COOK[626][760][1322]
DPG_158	BATAVIA	A:A	A:A	AUSTRALIA	1991	BROCHIS(SIB)/BANKS[626][816][113]
DPG_086	Babax	A:A	A:A	AUSTRALIA	1992	BOBWHITE/NACOZARI-76//VEERY/3/BLUEJAY/COCORAQUE-75[1281]
DPG_182	CADOUX	A:A	A:A	AUSTRALIA	1992	CENTRIFEN/GAMENYA(F3)//GAMENYA/3/JACUP[113][4094]
DPG_837	Rowan	A:A	A:A	AUSTRALIA	1993	QT-2338/4*HARTOG[113][1345][816]
DPG_879	SUNSTATE	A:A	A:A	AUSTRALIA	1993	HARTOG*4//COOK*5/VPM-1[3766]
DPG_768	PELSART	A:A	A:A	AUSTRALIA	1994	POTAM-70/4*COOK[113][1345]
DPG_194	CASCADES	A:A	A:A	AUSTRALIA	1994	AROONA*3//(AUSEN-VII-95)TADORNA/INIA-66[1340][113][2854]; AROONA*3//AUSEN-VII-95/QUALSET-601-20[2770]
DPG_880	SUNVALE	A:A	A:A	AUSTRALIA	1994	COOK*2/VPM-1//3*COOK[1345][3766]
DPG_897	TAMMIN	A:A	A:A	AUSTRALIA	1994	BODALLIN//(74-W-07-47)ERADU/XBVT-233/3/(75-W-04-258)ATLAS-66/2*MADDEN[1340][3762]
DPG_873	SUNBROOK	A:A	A:A	AUSTRALIA	1995	HARTOG*2/SUNECA[113]; HARTOG/SUNECA[2854]
DPG_192	CARNAMAH	A:A	A:A	AUSTRALIA	1996	BOLSENA-1-CH(RAC-529)/77-W-660[3763]; RAC-529-911/77-W-660[3442]
DPG_177	BUCKLEY	A:A	A:A	AUSTRALIA	1997	PITIC-62/FESTIGUAY//WARIMBA/3/MEXICO-120/QUADRAT/4/KLOKA/PITIC-62//BAYONET[1866]
DPG_947	WESTONIA	A:A	A:A	AUSTRALIA	1997	CO-1190-203/84-W-127-501[3767][4094]
DPG_397	DIAMONDBIRD	A:A	A:A	AUSTRALIA	1997	VICAM-71//CIANO-67/SIETE-CERROS-66/3/KALYANSONA/BLUEBIRD[1866]; VICAM-71/3/CIANO-67/SIETE-CERROS-66//KALYANSONA/BLUEBIRD[2854]/ mapping population parent
DPG_183	CALINGIRI	A:A	A:A	AUSTRALIA	1997	CHINO/KULIN//REEVES[2854]
DPG_948	Whistler	A:A	A:A	AUSTRALIA	1998	KITE/2*OSPREY//HARTOG/OSPREY[2854]
DPG_159	BAXTER	A:A	A:A	AUSTRALIA	1998	INIA-66/GAMUT//COOK/4/JUPATECO/3/LERMA-ROJO-64/SONORA-64-A//(SIB)TIMGALEN[2854][3766]; QT-2327/COOK//QT-2804[3596]
DPG_617	KENNEDY	A:A	A:A	AUSTRALIA	1998	HARTOG/VEERY-5[1957][2854][3765]
DPG_631	KRICHAUFF	A:A	A:A	AUSTRALIA	1998	WARIQUAM//KLOKA/PITIC-62/3/WARIMEK/HALBERD/4/3-AG-3/AROONA[1866][2854]; WARIQUAM//KLOKA/PITIC-62/3/HALBERD/4/3-AG-3/AROONA[1832] - mapping population parent
DPG_537	H45	A:A	A:A	AUSTRALIA	1998	KALYANSONA/BLUEBIRD//ANZA*3/WW-80/3/OLYMPIC*2/CIANO-67[2854]; B-1814//WW-15/QT-7605[3770]
DPG_859	Silverstar	A:A	A:A	AUSTRALIA	1998	PAVON-76(SIB)/TM-56[2854][3764]
DPG_818	QAL 2000	A:A	A:A	AUSTRALIA	1999	LANCE*2/3/CONDOR*3//3-AG-14/CONDOR/4/4*TINCURRIN/5/TATIARA*3//COOK*5/VPM-1[2854]; TINCURRIN*4/3/LANCE*2/CONDOR*4/3-AG-14-14/TATIARA*3//COOK*5/VPM-1[3596][3761]
DPG_474	GILES	A:A	A:A	AUSTRALIA	1999	VULKAN/3*JANZ[2854]
DPG_960	WYLAH	A:A	A:A	AUSTRALIA	1999	M-3458/OSPREY[1349][3756]
DPG_404	DRYSDALE	A:A	A:A	AUSTRALIA	2001	HARTOG*3/QUARRION[3775]
DPG_306	CLEARFIELD JNZ	A:A	A:A	AUSTRALIA	2001	JANZ*4/FIDEL[3758]; JANZ*4/FIDEL-FS-2[3758]
DPG_863	SOKOLL	A:A	A:A	AUSTRALIA	2002	PASTOR/3/ALTAR-84/AE.SQ(TR.TA)//OPATA-M-85[3692]
DPG_421	EGA_WEDGETAIL	A:A	A:A	AUSTRALIA	2002	M-3508/DOLLARBIRD[3777]
DPG_425	ELLISON	A:A	A:A	AUSTRALIA	2003	VICAM-71/3*SUNECA//SUN-231-A[3596]
DPG_416	EGA BLANCO	A:A	A:A	AUSTRALIA	2004	BOBWHITE(SIB)/NARIS-HUNTSMAN//CRANBROOK/VICAM-71(83-Z-1288)/3/(IW-1266)PFAU[3793]
DPG_920	VENTURA	A:A	A:A	AUSTRALIA	2004	SUNVALE/ROWAN[3596][3780]
DPG_418	EGA CASTLE ROCK	A:A	A:A	AUSTRALIA	2004	-
DPG_462	GBA HUNTER	A:A	A:A	AUSTRALIA	2005	ATTILA//ALTAR-84/ARAOS/3/ATTILA[3596]
DPG_968	YOUNG	A:A	A:A	AUSTRALIA	2005	VPM-1/3*BEULAH//SILVERSTAR[3810]
DPG_896	TAMMARIN ROCK	A:A	A:A	AUSTRALIA	2005	KALANNIE/81-Y-970
DPG_395	DERRIMUT	A:A	A:A	AUSTRALIA	2006	VN-150/VN-715[3799]
DPG_149	BARHAM	A:A	A:A	AUSTRALIA	2006	BOWIE//BERSEE/3*BINDAWARRA-126937/3/BOWIE[3755]
DPG_420	EGA_EAGLEHAWK	A:A	A:A	AUSTRALIA	2006	VPM/4*SUNBROOK[3791]
DPG_966	YENDA	A:A	A:A	AUSTRALIA	2006	BINDAWARRA/BOWIE//3-AG-3/WYUNA[3750]
DPG_167	BOLAC	A:A	A:A	AUSTRALIA	2006	NESSER/2*VI-252[3751][3792]
DPG_145	AXE	A:A	A:A	AUSTRALIA	2007	(DH)RAC-875//EXCALIBUR/KUKRI/3/RAC-875//EXCALIBUR/KUKRI[3794]
DPG_483	GUARDIAN	A:A	A:A	AUSTRALIA	2007	VL-709/KRICHAUFF[3795]
DPG_196	CATALINA	A:A	A:A	AUSTRALIA	2007	VI-184/SILVERSTAR[3795]
DPG_647	LINCOLN	A:A	A:A	AUSTRALIA	2007	LEVELHEAD//BLOCKHEAD/KINGS-JUBILEE[39][1138]
DPG_427	ENDURE	A:A	A:A	AUSTRALIA	2008	VPM-WESTONIA/WESTONIA[3800]
DPG_973	ZEBU	A:A	A:A	AUSTRALIA	2008	CGS-94-Y-00005-S/SUPER-KAUZ[3798]
DPG_329	CRUSADER	A:A	A:A	AUSTRALIA	2008	(DH)SUNBROOK/H-45[3596][3795]
DPG_435	FANG	A:A	A:A	AUSTRALIA	2008	(DH)ANNUELLO/2*STYLET[3798]
DPG_707	MERINDA	A:A	A:A	AUSTRALIA	2008	JANZ/SUN-129-A[3796]
DPG_881	SUNVEX	A:A	A:A	AUSTRALIA	2008	CNT-3/4*3765//2*CUNNINGHAM/3/2*SUNVALE[3875]
DPG_976	ZIPPY	A:A	A:A	AUSTRALIA	2009	KLASIC/84-Y-1426(96-Y-119)/(86-Y-204-13-23)PFAU/REEVES[3882]
DPG_940	WAAGAN	A:A	A:A	AUSTRALIA	2009	JANZ/CIMMYT-LINE[3875]
DPG_552	HTWT_004	A:A	A:A	AUSTRALIA		-
DPG_141	AUS29529	A:A	A:A	AUSTRALIA		-
DPG_460	GASCOIGNE	A:A	A:A	AUSTRALIA		-
DPG_825	RAC655	A:A	A:A	AUSTRALIA		CHA/MENGAVI-8156//CIANO-67(SIB)/GALLO//BEZOSTAYA-2(CO-2224)/3/RAC-309-S[1335]
DPG_826	RAC875	A:A	A:A	AUSTRALIA		RAC-655//SR21/4*LANCE/3/4*BAYONET
lw037	AURORE	A:A	A:A	AUSTRALIA		JACINTH(Colorado)/(RUS)LADOGA[37][38][39][1138][1446]; LADOGA/(AUS)JONATHAN[74]
DPG_452	Gabo	A:A	A:A	AUSTRALIA		BOBIN(S)/(TR.DR)GAZA//(S)BOBIN[56][39][1173]; GULAR/(TR.DR)GAZA//GULAR[851]; BOBIN*2/GAZA[113]; BOBIN-W-39//BOBIN-W-39/GAZA[1281];
DPG_456	GAMMENYA	A:A	A:A	AUSTRALIA		-
DPG_703	MENDOS	A:A	A:A	AUSTRALIA		SPICA/KODA//GABO/3/(SIB)MENGAVI[39][117][1138]
DPG_819	QT7475	A:A	A:A	AUSTRALIA		AUS-1408/3*JANZ//CUNNINGHAM[3936]
DPG_944	WAWHT2750	A:A	A:A	AUSTRALIA		WESTONIA/2*PERENJORI-26[4094]
DPG_956	WW1842	A:A	A:A	AUSTRALIA		NI-601-95/(SUN-64-G)SUNDOR[1350]
DPG_958	WW80	A:A	A:A	AUSTRALIA		PENJAMO-62/4*GABO-56//TEZANOS-PINTOS-PRECOZ/NAINARI-60[279][1318]
lw223	P4523-80	A:A	A:A	AUSTRIA		PROBSTDORFER-GIGANT/HP-35719//PROBSTDORFER-POKAL[2535]
lw295	PRINCE LEOPOLD	A:A	A:A	BELGIUM		(S)TRESOR-18[39][1446]
lw151	IAS 1	A:A	A:A	BRAZIL		FRONTANA/KENYA-58[145][1765]
lw092	COTIPORA	A:A	A:A	BRAZIL		VERANOPOLIS*2/EGYPTIAN-101[39][145][1765]
lw289	LE2092	A:A	A:A	BRAZIL		PRELUDIO/L-10//ESTANZUELA-TARARIRAS[2965]
lw010	3716-1	A:A	A:A	BULGARIA		-
lw383	OGOSTA	A:A	A:A	BULGARIA		N-234,BGR/S-13,ITA//BEZOSTAYA-1[851][1041][1294]
DPG_478	GP260	A:A	A:A	CANADA		BLUEBIRD/INIA-66//2*TEZANOS-PINTOS-PRECOZ/3/3*ANDES-ENANO[299][606]
DPG_704	Menflo	A:A	A:A	CHILE	1955	MENTANA/FLORENCE[39][1322]; MENTANA/FLORENCE-AURORE[145][1765]
DPG_965	YECORA 70	A:A	A:A	CHILE	1970	CIANO-67(SIB)/3/SONORA-64/KLEIN-RENDIDOR//SIETE-CERROS-66[39]; CIANO-67//SONORA-64/KLEIN-RENDIDOR/3/II-8156[145][114][144][1765]
lw384	CHAGUAL	A:A	A:A	CHILE		II-21563/ANHINGA//FLAMINGO,MEX[145][115][1765]; JORI-C-69(SIB)/(SIB)ANHINGA//(SIB)FLAMINGO,MEX[851]
DPG_649	LIVINGSTON	A:A	A:A	CHINA	1927	SUN-129-A/SUNVALE[3875];
lw311	TAI911	A:A	A:A	CHINA		-
DPG_097	ACADEMIE DE PEKIN	A:A	A:A	CHINA		-
lw113	DRAVA	A:A	A:A	CROATIA		ZLATNA-DOLINA/GALLINI[133]
lw319	ROKYCANSKA_SAMETKA	A:A	A:A	CZECH REPUBLIC	1899	LV-CECHY[761]; (S)LV[851]
lw320	HANA	A:A	A:A	CZECH REPUBLIC	1985	NS-984-1//MIRONOVSKAYA-808/MOISSON[201][851][1592][1865]
lw109	DIANA II	A:A	A:A	CZECH REPUBLIC		HODONINSKA-HOLICE/HEINES-KOGA/3/CARSTENS-V/HODONINSKA-OSINATKA//HEINES-KOGA[1592]; HODONINSKA-HOLICE/KOGA//(S)DIANA-I[39][2370]
lw097	Danubia	A:A	A:A	CZECH REPUBLIC		AVRORA/SO-985//PD-5517[40][1592][1865]
lw296	Solaris	A:A	A:A	CZECH REPUBLIC		SO-985/KAVKAZ[69][1592]
lw168	KRAKA	A:A	A:A	DENMARK		-
DPG_084	37627	A:A	A:A	EGYPT		-
lw012	6-1-3	A:A	A:A	EGYPT		-
DPG_656	LW337	A:A	A:A	ETHIOPIA		-
DPG_189	Capelle Desprez	A:A	A:A	FRANCE	1946	VILMORIN-27/HYBRIDE-DU-JONCQUOIS[37][39][145][1790]
lw302	FONDARD CRESPIN	A:A	A:A	FRANCE	1948	SAISSETTE-54/SAISSETTE-D-ARLES[39][1790]
lw190	MICHE	A:A	A:A	FRANCE	1954	PROVIDENCE/SZEKACS//K-3/ORO[39][1790]
lw033	ARROMANCHES	A:A	A:A	FRANCE	1961	VILMORIN-27/HYBRIDE-DE-JONCQUOIS
lw304	BEHERT	A:A	A:A	FRANCE	1994	KAVKAZ/MARIS-DOVE//FIDEL[1790]
DPG_813	PROVINS	A:A	A:A	FRANCE		COTE-D-OR/MARIVAL[39][1790][2331]; OSCAR-BENOIST/BON-FERMIER[2331]
lw009	DI37-12-2	A:A	A:A	FRANCE		-
lw075	CEREALOR	A:A	A:A	FRANCE		K-3/HATIF-INVERSABLE/3/K-3/HATIF-INVERSABLE//LIBERATOR/4/PRECOCE-DE-JUILLET/ZANDA[1790]; K-3/HATIF-INVERSABLE//K-3/HATIF-INVERSABLE[39]; K-3/HATIF-INVERSABLE//K-3/HATIF-INVERSABLE/3/LIBERATOR//PRECOCE-DE-JUILLET/ZANDA[1052]
lw034	ARTOIS-DESPREZ	A:A	A:A	FRANCE		BLE-DES-DOMES/PEVELE
lw107	DI7215-100	A:A	A:A	FRANCE		-
lw112	DRAGON-FRA	A:A	A:A	FRANCE		MAGDALENA,FRA/CAPPELLE-DESPREZ[39][1790]
lw141	GRENIER	A:A	A:A	FRANCE		TARASQUE/MATCH//PURSANG/ARMINDA[1790]
lw154	JANGO	A:A	A:A	FRANCE		-
lw247	TF6	A:A	A:A	FRANCE		-
lw259	VALDOR	A:A	A:A	FRANCE		PROVIDENCE/?[39][1322]; (DER)PROVIDENCE[000]
lw261	WATTINES	A:A	A:A	FRANCE		CHAMPLEIN/FD-2816-348[39][418][1531][1790]
lw375	(95-13*BEZOSTAIA)3-3	A:A	A:A	FRANCE		-
lw376	HIVERNAL	A:A	A:A	FRANCE		VILMORIN-27/ILE-DE-FRANCE//SQUAREHEAD[39]; ILE-DE-FRANCE/VILMORIN-27//BLE-A-EPI-CARRE-TYPE-HEINES-VII[40][1052][1790]
lw377	RINGOT 2	A:A	A:A	FRANCE		-
lw381	DI182-9	A:A	A:A	FRANCE		-
lw024	AMIFORT	A:A	A:A	FRANCE		-
lw053	BLASON	A:A	A:A	FRANCE		-
lw286	(V*C)5-3	A:A	A:A	FRANCE		-
lw287	DC147U	A:A	A:A	FRANCE		AE.VE/TR.DN//CAPPELLE-DESPREZ/61[1790]
lw297	ANATOLIE2	A:A	A:A	FRANCE		-
lw299	CONCURRENT	A:A	A:A	FRANCE		KRANICH/CARIBO[667][851][1895]
lw305	ORNICAR	A:A	A:A	FRANCE		RECITAL/FIDEL//CORDIAL[2770]
lw307	APACHE	A:A	A:A	FRANCE		AXIAL/NRPB-84-4233[2530][4208]
lw308	BELLOVAC	A:A	A:A	FRANCE		-
lw266	BORDEAUX 113	A:A	A:A	FRANCE		-
lw046	BEL ET BON	A:A	A:A	FRANCE		BELLEVUE/CAPPELLE-DESPREZ
lw102	DI6402-34-2-4	A:A	A:A	FRANCE		-
lw104	DI7005-113-3	A:A	A:A	FRANCE		-
lw105	DI7202-103	A:A	A:A	FRANCE		-
lw227	POILU DU TARN	A:A	A:A	FRANCE		ALLIES/HATIF-INVERSABLE-BARBU//RIETI[39][1790]; RIETI/PARSEL[39][1446]
lw233	RENAN	A:A	A:A	FRANCE		MIRONOVSKAYA-808/MARIS-HUNTSMAN//VPM-1/MOISSON/3/COURTOT[1790]; MIRONOVSKAYA-808/MARIS-HUNTSMAN/3/VPM-1/MOISSON//COURTOT[1790]; MIRONOVSKAYA-808/MARIS-HUNTSMAN/3/VPM-1/MOISSON//9*COURTOT[2839]
lw005	25-AO-20/11-60	A:A	A:A	FRANCE		-
lw269	RALET	A:A	A:A	FRANCE		LV-DE-DORDOGNE[1790]
lw323	BLE DE REDON BLANC 1/2 LACHE 1 1	A:A	A:A	FRANCE		-
lw324	BLE DE REDON GLUMES VELUES 1	A:A	A:A	FRANCE		-
lw260	VPM V1-1-2-4R2-3-8-3-2	A:A	A:A	FRANCE		-
lw029	ARCHE	A:A	A:A	FRANCE		TRIBUTE,FRA/VS-73644-9-4-1
lw326	AS68VM4-3-2/TJB636 13	A:A	A:A	FRANCE		-
lw327	ASVM4/BEAUCHAMP 81B13	A:A	A:A	FRANCE		-
lw331	DI9234-11-15	A:A	A:A	FRANCE		-
lw309	PALIO	A:A	A:A	FRANCE		-
lw288	TM7MB1-1	A:A	A:A	FRANCE		AE.VE/TR.TG//MOISSON/COURTOT[2535]
lw149	HYBRIDE 56 VILMORIN	A:A	A:A	FRANCE		-
lw031	ARGENT	A:A	A:A	GREAT BRITAIN	1979	MARIS-FREEMAN/MARIS-DURIN
DPG_546	Hereward	A:A	A:A	GREAT BRITAIN		NORMAN/DISPONENT[1070]; DISPONENT/NORMAN[1257][1790]; NORMAN(SIB)/DISPONENT[1346][1413][1478]
lw128	G66257	A:A	A:A	GREECE		-
lw138	GODOLLOI 15	A:A	A:A	HUNGARIA	1957	-
lw136	GK SZOKE	A:A	A:A	HUNGARIA		TOBARI-66/II-8156-R//BEZOSTAYA-1[113][752];
lw303	VOLT	A:A	A:A	HUNGARIA		LILLA/MV-8[1790]
lw155	JASZsAgI TF	A:A	A:A	HUNGARIA		-
DPG_611	KALYANSONA	A:A	A:A	INDIA	1967	PENJAMO-62(SIB)/GABO-55[39][114][144][1324]/ Historical T or S
DPG_574	INDIA 107	A:A	A:A	INDIA		-
DPG_581	INDIA 231	A:A	A:A	INDIA		-
DPG_584	INDIA 325	A:A	A:A	INDIA		-
DPG_586	Indian 6	A:A	A:A	INDIA		-
lw203	NAPHAL	A:A	A:A	INDIA		LV-IND[113]
DPG_576	INDIA 120	A:A	A:A	INDIA		-
DPG_593	IRAN 68	A:A	A:A	IRAN		-
DPG_111	AMC 157	A:A	A:A	IRAN		-
DPG_598	IRAQ 47	A:A	A:A	IRAQ		-
DPG_539	H742A	A:A	A:A	ISRAEL		-
DPG_726	N67M2	A:A	A:A	ISRAEL		-
DPG_926	VOLCANI-BPA	A:A	A:A	ISRAEL		V-761-28-J4-B2-N28
DPG_725	N46	A:A	A:A	ISRAEL		LEE//(SEL.29-LC)NORIN-10/BREVOR[39][2681]
DPG_668	M708//G25/N163	A:A	A:A	ISRAEL		-
lw030	Ardito	A:A	A:A	ITALY	1916	IBRIDO-21/AKAKOMUGI
DPG_736	Norin 10	A:A	A:A	JAPAN	1940	DARUMA/FULTZ//TURKEY-RED[1281]
DPG_739	NORIN 64	A:A	A:A	JAPAN	1944	NORIN-9/SHINCHUNAGA[667][841][851]; NORIN-9/SINAKANA-2-A[39][1322]
DPG_737	NORIN 29	A:A	A:A	JAPAN	1949	WASEKOMUGI/NORIN-3[841][667][851][2822]; HAYAKOMUGI/NORIN-3[3918]
DPG_449	FUKUHOKOMUGI	A:A	A:A	JAPAN	1979	USHIOKOMUGI/D.W.SEL.71//HIYOKUKOMUGI[840][841]
lw148	HOROSHIRI KOMUGI	A:A	A:A	JAPAN		HOKKEI-8/HOKKAI-240[39][40][840][841][851]; KITAKEI-8/HOKKAI-240[2847]
DPG_738	NORIN 60	A:A	A:A	JAPAN		FUKUOKAKOMUGI-18/SHINCHUNAGA[39][667][841][851]
lw281	NISHIKAZE KOMUGI	A:A	A:A	JAPAN		SAIKAI-120/USHIOKOMUGI[841][851]
lw178	MACHA	A:A	A:A	JAPAN		-
DPG_334	Cul2	A:A	A:A	KAZAKHSTAN		-
DPG_337	Cul5	A:A	A:A	KAZAKHSTAN		-
DPG_333	Cul10	A:A	A:A	KAZAKHSTAN		-
lw163	KENYA 350	A:A	A:A	KENYA	1951	KENYA-223-F-1-A-3/KENYA-294-M-7-C-8[39]; KENYA-223-F/KENYA-294-M[113]; KENYA-223/KENYA-294[517]; KENYA-223*4/KENYA-SETTLER[2331]
DPG_711	Mexique 58	A:A	A:A	MEXICO	1958	-
DPG_803	Pitic 62	A:A	A:A	MEXICO	1962	YAKTANA-54//(SEL.26-1-C)NORIN-10/BREVOR[39][954][145][114][144][1765]
DPG_588	INIA 66	A:A	A:A	MEXICO	1966	LERMA-ROJO-64/SONORA-64[39][953][145][114][144][1335]
DPG_710	MEXICO-120	A:A	A:A	MEXICO	1970	YAKTANA-54//NORIN-10/BREVOR[39][2331]
DPG_208	CIANO 79	A:A	A:A	MEXICO	1979	BUCKY/(SIB)MAYA-74/4/BLUEBIRD//HD-832.5.5/OLESEN/3/CIANO-67/PENJAMO-62[114][144]
DPG_307	CLEOPATRA	A:A	A:A	MEXICO	1981	BLUEBIRD/3/2*INIA-66/NAPO-63//II-20350/4/F2-UNKNOWN[114][144]; BLUEBIRD/3/INIA-66(SIB)/NAPO-63*2//II-20350[39]
DPG_463	GENARO F81	A:A	A:A	MEXICO	1981	KAVKAZ/(SIB)BUHO//KALYANSONA/BLUEBIRD[114][144]; KAVKAZ/KALYANSONA/4/INIA-66//LERMA-ROJO-64/BLUEBIRD/3/2*BLUEBIRD[USLOVNO]
DPG_752	OPATA85	A:A	A:A	MEXICO	1985	BLUEJAY(SIB)/JUPATECO-73[144]
DPG_436	Fang 60	A:A	A:A	MEXICO	1987	PITIC-62/FRONDOSO/3/PITIC-62/MAZOE//MEXIPAK[1281]/ Reportedly boron efficient (good fertility under bow B conditions)
DPG_180	BURRION	A:A	A:A	MEXICO	1988	PEREGRINE/PF-70354/4/KALYANSONA/BLUEBIRD//ALONDRA/3/MARINGA[1281]
DPG_761	PASTOR	A:A	A:A	MEXICO	1993	PFAU/SERI-82(CID-93300//BOBWHITE[2964]
DPG_154	BERKUT	A:A	A:A	MEXICO	2002	IRENA/BAVIACORA-M-92//PASTOR[3692]; IRENE/BABAX//PASTOR[000]
DPG_890	Tacupeto 2001	A:A	A:A	MEXICO	2002	BABAX*2/9/KENTANA/BAGE//FRONTANA(FN)/(U)URQUIZA-O-GRAL.URQUIZA/3/BONZA/4/TORIM-73/5/ALDAN/6/SERI-82/7/YECORA-70/8/OPATA-85[3589]
DPG_927	VOROBEY	A:A	A:A	MEXICO	2002	CROC-1/AE.SQ(224)//OPATA-M-85/3/PASTOR[3692]
DPG_220	cid279807sid86	A:A	A:A	MEXICO		VOROBEY
DPG_176	7HRWSN108	A:A	A:A	MEXICO		-
DPG_213	cid183961sid5	A:A	A:A	MEXICO		-
DPG_214	cid192646sid0	A:A	A:A	MEXICO		FNBW74013-52
DPG_216	cid20569sid929	A:A	A:A	MEXICO		-
DPG_217	cid20570sid926	A:A	A:A	MEXICO		BAW898
DPG_219	cid260142sid43	A:A	A:A	MEXICO		TACUPETO F2001
DPG_222	cid279826sid63	A:A	A:A	MEXICO		-
DPG_223	cid306547sid131	A:A	A:A	MEXICO		-
DPG_225	cid325362sid63	A:A	A:A	MEXICO		NAVOJOA (ATTILA/PASTOR)
DPG_226	cid334938sid1119	A:A	A:A	MEXICO		-
DPG_227	cid335446sid92	A:A	A:A	MEXICO		CROC_1/AE.SQUARROSA (213)//PGO/3/BAV92
DPG_228	cid373279sid61	A:A	A:A	MEXICO		-
DPG_230	cid385184sid26	A:A	A:A	MEXICO		-
DPG_231	cid388327sid117	A:A	A:A	MEXICO		-
DPG_233	cid388408sid65	A:A	A:A	MEXICO		-
DPG_234	cid388412sid46	A:A	A:A	MEXICO		PASTOR//SRMA/TUI/3/SAAR
DPG_235	cid388436sid70	A:A	A:A	MEXICO		-
DPG_236	cid388444sid89	A:A	A:A	MEXICO		CROC_1/AE.SQUARROSA (224)//OPATA/3/BJY/COC//PRL/BOW/4/BJY/COC//PRL/BOW
DPG_237	cid394062sid22	A:A	A:A	MEXICO		-
DPG_238	cid394070sid114	A:A	A:A	MEXICO		JNRB.5/PIFED
DPG_239	cid394087sid30	A:A	A:A	MEXICO		ALTAR 84/AEGILOPS SQUARROSA (TAUS)//OPATA/3/ATTILA
DPG_240	cid394715sid160	A:A	A:A	MEXICO		CACUKE
DPG_242	cid399013sid209	A:A	A:A	MEXICO		-
DPG_243	cid399062sid49	A:A	A:A	MEXICO		-
DPG_244	cid420707sid98	A:A	A:A	MEXICO		-
DPG_245	cid423295sid45	A:A	A:A	MEXICO		PARUS/3/CHEN/AE.SQ//2*OPATA
DPG_246	cid425852sid48	A:A	A:A	MEXICO		CHIR3/4/SIREN//ALTAR 84/AE.SQUARROSA (205)/3/3*BUC/5/PFAU/WEAVER
DPG_248	cid427658sid33	A:A	A:A	MEXICO		-
DPG_252	cid428589sid93	A:A	A:A	MEXICO		-
DPG_253	cid428592sid124	A:A	A:A	MEXICO		SLVS/ATTILA//WBLL1
DPG_254	cid428603sid31	A:A	A:A	MEXICO		BAVIS #1 (SHARP/3/PRL/SARA//TSI/VEE#5/5/VEE/LIRA//BOW/3/BCN/4/KAUZ)
DPG_255	cid431763sid639	A:A	A:A	MEXICO		SUNCO/2*PASTOR
DPG_256	cid431798sid387	A:A	A:A	MEXICO		WORRAKATTA/2*PASTOR
DPG_268	cid460334sid63	A:A	A:A	MEXICO		W15.92/WBLL1
DPG_269	cid460342sid40	A:A	A:A	MEXICO		CROC_1/AE.SQUARROSA (224)//OPATA/3/WBLL1
DPG_270	cid460344sid158	A:A	A:A	MEXICO		FRTL//ATTILA/3*BCN
DPG_272	cid460354sid105	A:A	A:A	MEXICO		SOKOLL/WBLL1
DPG_273	cid460356sid168	A:A	A:A	MEXICO		PASTOR//HXL7573/2*BAU/3/WBLL1
DPG_275	cid460360sid38	A:A	A:A	MEXICO		-
DPG_276	cid460396sid87	A:A	A:A	MEXICO		SERI/BAV92//WBLL1
DPG_277	cid463491sid196	A:A	A:A	MEXICO		PRL/2*PASTOR/4/CHOIX/STAR/3/HE1/3*CNO79//2*SERI
DPG_278	cid463508sid200	A:A	A:A	MEXICO		-
DPG_279	cid472868sid38	A:A	A:A	MEXICO		SOKOLL/3/PASTOR//HXL7573/2*BAU
DPG_280	cid472918sid54	A:A	A:A	MEXICO		CROC_1/AE.SQUARROSA (224)//OPATA/3/SOKOLL
DPG_281	cid472923sid71	A:A	A:A	MEXICO		FRTL/SOKOLL
DPG_282	cid472924sid40	A:A	A:A	MEXICO		PUB94.15.1.12/FRTL
DPG_283	cid472927sid53	A:A	A:A	MEXICO		MEX94.2.19/PUB94.15.1.12
DPG_285	cid473243sid61	A:A	A:A	MEXICO		PASTOR//HXL7573/2*BAU/3/MEX94.2.19//ATTILA/3*BCN
DPG_286	cid473245sid56	A:A	A:A	MEXICO		MEX94.2.19//SOKOLL/WBLL1
DPG_287	cid473247sid51	A:A	A:A	MEXICO		-
DPG_289	cid473251sid35	A:A	A:A	MEXICO		-
DPG_290	cid473259sid69	A:A	A:A	MEXICO		WBLL4//OAX93.24.35/WBLL1
DPG_291	cid473269sid30	A:A	A:A	MEXICO		PUB94.15.1.12/3/FRTL//ATTILA/3*BCN
DPG_293	cid480829sid70	A:A	A:A	MEXICO		WHEAR//2*PRL/2*PASTOR
DPG_294	cid486216sid209	A:A	A:A	MEXICO		-
DPG_296	cid69587sid58	A:A	A:A	MEXICO		ATTILA/3*BCN
DPG_299	cid7506sid110	A:A	A:A	MEXICO		GRANERO INTA
DPG_301	cid82996sid44	A:A	A:A	MEXICO		-
DPG_302	cid8626sid502	A:A	A:A	MEXICO		-
DPG_303	cid91078sid341	A:A	A:A	MEXICO		-
DPG_549	HTWT_001	A:A	A:A	MEXICO		CIMMYT HTWYT (High temperature wheat yeald trial) line
DPG_551	HTWT_003	A:A	A:A	MEXICO		CIMMYT HTWYT (High temperature wheat yeald trial) line
DPG_556	HTWT_008	A:A	A:A	MEXICO		CIMMYT HTWYT (High temperature wheat yeald trial) line
DPG_557	HTWT_009	A:A	A:A	MEXICO		CIMMYT HTWYT (High temperature wheat yeald trial) line
DPG_558	HTWT_010	A:A	A:A	MEXICO		CIMMYT HTWYT (High temperature wheat yeald trial) line
DPG_559	HTWT_012	A:A	A:A	MEXICO		CIMMYT HTWYT (High temperature wheat yeald trial) line
DPG_560	HTWT_013	A:A	A:A	MEXICO		CIMMYT HTWYT (High temperature wheat yeald trial) line
DPG_563	HTWT_030	A:A	A:A	MEXICO		CIMMYT HTWYT (High temperature wheat yeald trial) line
DPG_564	HTWT-011	A:A	A:A	MEXICO		CIMMYT HTWYT (High temperature wheat yeald trial) line
DPG_565	HTWT-014	A:A	A:A	MEXICO		CIMMYT HTWYT (High temperature wheat yeald trial) line
DPG_567	HTWT-031	A:A	A:A	MEXICO		CIMMYT HTWYT (High temperature wheat yeald trial) line
DPG_589	INIA-19	A:A	A:A	MEXICO		-
DPG_607	JUPATECO 73	A:A	A:A	MEXICO		II-12300//LERMA-ROJO-64/(II-8156)SIETE-CERROS-66/3/NORTENO-67
DPG_1491	VOROBEY-5	A:A	A:A	MEXICO		CROC-1/AE.SQ(224)//OPATA-M-85/3/PASTOR[3692]
DPG_1497	cid183961sid5	A:A	A:A	MEXICO		-
DPG_1498	cid428603sid31	A:A	A:A	MEXICO		-
DPG_1499	cid394087sid30	A:A	A:A	MEXICO		-
DPG_1500	cid473259sid69	A:A	A:A	MEXICO		-
DPG_1501	cid473259sid70	A:A	A:A	MEXICO		-
DPG_1502	cid460354sid132	A:A	A:A	MEXICO		-
DPG_257	cid431801sid446	A:A	A:A	MEXICO		-
DPG_260	cid435275sid65	A:A	A:A	MEXICO		-
DPG_261	cid435303sid61	A:A	A:A	MEXICO		-
DPG_262	cid437242sid88	A:A	A:A	MEXICO		-
DPG_266	cid452470sid102	A:A	A:A	MEXICO		PASTOR//HXL7573/2*BAU/3/CMH82.575/CMH82.801
DPG_858	SIETE CERROS	A:A	A:A	MEXICO		Penjamo-62/Gabo-55
lw079	CHANATE	A:A	A:A	MEXICO		CIANO-67(SIB)/PENJAMO-62//CIANO-67(SIB)/SIETE-CERROS-66
DPG_218	cid257170sid21	A:A	A:A	MEXICO		CHIBIA/PASTOR//CHIBIA
DPG_241	cid394799sid20	A:A	A:A	MEXICO		-
DPG_295	cid6831sid90	A:A	A:A	MEXICO		PJ62/GB55
DPG_304	cid94795sid11	A:A	A:A	MEXICO		OLIMPIA2/SLM
DPG_471	GH 'S'	A:A	A:A	MEXICO		-
DPG_232	cid388384sid40	A:A	A:A	MEXICO		KS940935.7.1.2/2*PASTOR
DPG_886	SYNTHETIC W7984	A:A	A:A	MEXICO		ALTAR-84(TR.DR)/(TR.TA)CI-18[1540]
DPG_250	cid427898sid67	A:A	A:A	MEXICO		D67.2/P66.270//AE.SQUARROSA (220)/3/PRL/SARA//TSI/VEE#5/4/METSO
DPG_249	cid427887sid0	A:A	A:A	MEXICO		SCOT/MEXI_1//AE.SQUARROSA(314)/6/TZPP*2/ANE//LR64/SN64/3/CNO67/JAR//KVZ/4/MN72252/5/SHI4414/CROW/7/METSO
DPG_297	cid72726sid102	A:A	A:A	MEXICO		-
DPG_325	CPI133859	A:A	A:A	-		-
DPG_1013	synthetic bread wheat with AE.SQUARROSA (658)	A:A	A:A	-		GAN/AE.SQUARROSA (658)
DPG_561	HTWT_015	A:A	A:A	-		-
DPG_988	synthetic bread wheat with AE.SQUARROSA (208)	A:A	A:A	-		CPI/GEDIZ/3/GOO//JO69/CRA/4/AE.SQUARROSA (208)/5/HAHN/2*WEAVER
DPG_989	synthetic bread wheat with AE.SQUARROSA (210)	A:A	A:A	-		CROC_1/AE.SQUARROSA (210)//EXCALIBUR/3/RAC-702
DPG_991	synthetic bread wheat with AE.SQUARROSA (213)	A:A	A:A	-		CROC_1/AE.SQUARROSA (213)//PGO/3/CMH81.38/2*KAUZ
DPG_998	synthetic bread wheat with AE.SQUARROSA (309)	A:A	A:A	-		ACO89/AE.SQUARROSA (309)//RAC710
DPG_1002	synthetic bread wheat with AE.SQUARROSA (333)	A:A	A:A	-		-
DPG_1003	synthetic bread wheat with AE.SQUARROSA (358)	A:A	A:A	-		SRN/AE.SQUARROSA (358)
DPG_1005	synthetic bread wheat with AE.SQUARROSA (409)	A:A	A:A	-		CPI/GEDIZ/3/GOO//JO69/CRA/4/AE.SQUARROSA (409)
DPG_1014	synthetic bread wheat with AE.SQUARROSA (878)	A:A	A:A	-		68.111/RGB-U//WARD/3/FGO/4/RABI/5/AE.SQUARROSA (878)/6/2*M5660
DPG_1015	synthetic bread wheat with AE.SQUARROSA (895)	A:A	A:A	-		OPATA//CETA/AE.SQ(895)
DPG_1016	synthetic bread wheat with AE.SQUARROSA (TAUS)	A:A	A:A	-		TRAP#1/BOW//PFAU/3/VEE/TRAP#1/5/CNDO/R143//ENTE/MEXI_2/3/AEGILOPS SQUARROSA (TAUS)/4/WEAVER
DPG_980	synthetic bread wheat with AE.SQUARROSA (1026)	A:A	A:A	-		DOY1/AE.SQUARROSA (1026)//WARIGAL 5R/3/SUNCO
DPG_981	synthetic bread wheat with AE.SQUARROSA (1027)	A:A	A:A	-		CETA/AE.SQUARROSA (1027)
DPG_992	synthetic bread wheat with AE.SQUARROSA (214)	A:A	A:A	-		DVERD_2/AE.SQUARROSA (214)//2*BCN/3/2*RAC710
DPG_1495	AUS-17838-4	A:A	A:A	-		-
DPG_562	HTWT_028	A:A	A:A	-		CIMMYT HTWYT (High temperature wheat yeald trial) line
DPG_566	HTWT-029	A:A	A:A	-		CIMMYT HTWYT (High temperature wheat yeald trial) line
DPG_085	6HRWSN98	A:A	A:A	-		-
DPG_982	synthetic bread wheat with AE.SQUARROSA (1029)	A:A	A:A	-		AE.SQUARROSA (1029)/DVERD_2
DPG_984	synthetic bread wheat with AE.SQUARROSA (188)	A:A	A:A	-		68.111/RGB-U//WARD RESEL/3/STIL/4/AE.SQUARROSA (188)
DPG_986	synthetic bread wheat with AE.SQUARROSA (198)	A:A	A:A	-		-
DPG_1008	synthetic bread wheat with AE.SQUARROSA (460)	A:A	A:A	-		YAV79//DACK/RABI/3/SNIPE/4/AE.SQUARROSA (460)/5/EXCALIBUR/6/SUNCO
DPG_323	CPI133814	A:A	A:A	-		-
DPG_1009	synthetic bread wheat with AE.SQUARROSA (502)	A:A	A:A	-		STY-US/CELTA//PALS/3/SRN_5/4/AE.SQUARROSA (502)
DPG_1011	synthetic bread wheat with AE.SQUARROSA (518)	A:A	A:A	-		SCA/AE.SQUARROSA (518)
DPG_987	synthetic bread wheat with AE.SQUARROSA (205)	A:A	A:A	-		OCI//TJB368.251/BUC/3/CROC_1/AE.SQUARROSA (205)//KAUZ/4/NL 682
DPG_1007	synthetic bread wheat with AE.SQUARROSA (458)	A:A	A:A	-		GREEN/AE.SQUARROSA (458)
DPG_1010	synthetic bread wheat with AE.SQUARROSA (507)	A:A	A:A	-		CROC_1/AE.SQUARROSA (507)
DPG_995	synthetic bread wheat with AE.SQUARROSA (221)	A:A	A:A	-		ALTAR 84/AE.SQUARROSA (221)//PASTOR/3/PASTOR
DPG_999	synthetic bread wheat with AE.SQUARROSA (314)	A:A	A:A	-		SCOT/MEXI_1//AE.SQUARROSA (314)
DPG_1001	synthetic bread wheat with AE.SQUARROSA (327)	A:A	A:A	-		CETA/AE.SQUARROSA (327)//2*JANZ
lw332	HAMAC	A:A	A:A	NETHERLAND	2002	-
DPG_808	PRESTON	A:A	A:A	NEW-ZELAND	2008	BRIMSTONE*2/HARTOG//3424.11.04.1[3798]
lw028	ARAWA	A:A	A:A	NEW-ZELAND		INDIA-9/2*SOLID-STRAW-TUSCAN(F8)//DREADNOUGHT/3/CROSS-7//FEDERATION/KENYA-744
lw263	RONGOTEA	A:A	A:A	NZL	1979	RAVEN/(MEX)1966-ISWRN-430[851][1348][2833]
DPG_936	W48B	A:A	A:A	PAKISTAN		-
DPG_929	W100	A:A	A:A	PAKISTAN		-
lw042	BARANI 70	A:A	A:A	PAKISTAN		PITIC-62/GABO-55//C-271
lw301	SANDOMIRKA	A:A	A:A	POLAND		LV-Ivanovo,Yaroslavl[12][519]; INTROD.FROM_POL[2189]
DPG_717	MOCHO DE ESPIGA BRANCA	A:A	A:A	PORTUGAL	1928	LV[39]
lw228	PRECOCE	A:A	A:A	PORTUGAL	1955	LV-PRT[39]
DPG_745	ODESSA EXPSTA21821	A:A	A:A	PORTUGAL		-
lw216	ODESSA EXPSTA20722	A:A	A:A	PORTUGAL		-
DPG_401	DOMINAT: 2793	A:A	A:A	ROMANIA		-
lw221	OULIANOWSKA	A:A	A:A	RUSSIA		-
lw121	FERRUGINEUM	A:A	A:A	RUSSIA		-
lw140	GRANIT	A:A	A:A	RUSSIA		-
DPG_587	Indis	A:A	A:A	SOUTH-AFRICA	1990	INIA-66*3/AG.DI[3599]
lw278	WS-13 CARDENO 34/45	A:A	A:A	SPAIN		-
lw072	CANDEAL DE SORIA	A:A	A:A	SPAIN		LV-Soria
DPG_701	MEIRA	A:A	A:A	SPAIN		-
lw253	TRIGO DE MONTE	A:A	A:A	SPAIN		-
lw242	SOANDRES LARACHA	A:A	A:A	SPAIN		-
lw222	P. DE BROLLON	A:A	A:A	SPAIN		-
lw052	BLANC PRECOCE	A:A	A:A	SWITZERLAND		LV-FRA,CHE[39]; (S)BLANC-DE-SAVOIE
lw237	ROUGE DE MARCHISSY	A:A	A:A	SWITZERLAND		(S)LV[39]
lw280	SANUNU	A:A	A:A	SYRIA		-
DPG_659	LW348	A:A	A:A	TAJIKISTAN		-
DPG_162	BT2277	A:A	A:A	TUNISIA		PITIC-62/II-53-526//SONORA-64[2535]
lw328	Mirleben	A:A	A:A	UKRAINE	1993	TAW-23833-73/3/GAINES/6*MIRONOVSKAYA-808//ALCEDO[1056][1369][1724]
lw110	DNEPROVSKAIA	A:A	A:A	UKRAINE		-
DPG_431	ESTANZUELA DORADO	A:A	A:A	URUGUAY		ESTANZUELA-TARARIRAS/3/TOBARI-66//KLEIN-PETISO/RAFAELA[145][1765]
DPG_853	SENTINEL	A:A	A:A	USA	1973	SCOUT/5/KENYA-58/NEWTHATCH/3/CHEYENNE/TENMARQ//MEDITERRANEAN/HOPE/4/PAWNEE/CHEYENNE[39][803][1322]
DPG_429	ERNIE	A:A	A:A	USA	1994	PIKE/MO-9965[1519]; PIKE/MO-9965/3/STODDARD/BLUEBOY//STODDARD/D-1707[3171]
DPG_107	ALSEN	A:A	A:A	USA	2000	ND-674/ND-2710//ND-688[3227][3328]
lw002	11IWSWSN14	A:A	A:A	USA		-
DPG_392	DAKOTA	A:A	A:A	USA		(S)HAYNES-BLUESTEM[39][1110]; (S)BLUESTEM[5]
DPG_740	Norin10/Brevor	A:A	A:A	USA		NORIN-10/BREVOR[1281]
lw191	MINTURK	A:A	A:A	USA		ODESSA/TURKEY[39][1110][1451]
lw041	Balkan	A:A	A:A	YUGOSLAVIA		BACKA/BEZOSTAYA-1//MIRONOVSKAYA-808/3/NS-433/4/SKOROSPELKA-35
DPG_840	S975-A4-A1	A:A	A:A	ZIMBABWE	1963	F-430/S-595[37][38]
lw290	LIMPOPO	A:A	A:A	ZIMBABWE	1971	F-1518(MEX)/TOKWE[39][416][1322]; SONORA-64-A//TEZANOS-PINTOS-PRECOZ/NAINARI-60/3/TOKWE[2331]
DPG_499	H 1440	G:G	-	AFGHANISTAN		-
DPG_511	H 1540	G:G	-	AFGHANISTAN		-
lw100	DETENICKA CERVENA	G:G	-	CZECH REPUBLIC		(S)CESKA-CERVENKA[1592]
lw157	JUBING	G:G	-	NEPAL		-
DPG_534	H 1703	G:G	T:T	AFGHANISTAN	1964	-
DPG_493	H 1357	G:G	T:T	AFGHANISTAN		-
DPG_487	H 11	G:G	T:T	AFGHANISTAN		-
DPG_518	H 1601	G:G	T:T	AFGHANISTAN		-
DPG_533	H 1695	G:G	T:T	AFGHANISTAN		-
DPG_1265	H 1311	G:G	T:T	AFGHANISTAN		-
DPG_496	H 1398	G:G	T:T	AFGHANISTAN		-
DPG_498	H 1411	G:G	T:T	AFGHANISTAN		-
DPG_500	H 1445	G:G	T:T	AFGHANISTAN		-
DPG_501	H 1494	G:G	T:T	AFGHANISTAN		-
DPG_502	H 1496	G:G	T:T	AFGHANISTAN		-
DPG_503	H 1509	G:G	T:T	AFGHANISTAN		-
DPG_504	H 1511	G:G	T:T	AFGHANISTAN		-
DPG_506	H 1525	G:G	T:T	AFGHANISTAN		-
DPG_507	H 1527	G:G	T:T	AFGHANISTAN		-
DPG_508	H 1531	G:G	T:T	AFGHANISTAN		-
DPG_509	H 1534	G:G	T:T	AFGHANISTAN		-
DPG_510	H 1537	G:G	T:T	AFGHANISTAN		-
DPG_514	H 1550	G:G	T:T	AFGHANISTAN		-
DPG_516	H 1584	G:G	T:T	AFGHANISTAN		-
DPG_520	H 1621	G:G	T:T	AFGHANISTAN		-
DPG_521	H 1627	G:G	T:T	AFGHANISTAN		-
DPG_522	H 1632	G:G	T:T	AFGHANISTAN		-
DPG_523	H 1644	G:G	T:T	AFGHANISTAN		-
DPG_524	H 1647	G:G	T:T	AFGHANISTAN		-
DPG_526	H 1660	G:G	T:T	AFGHANISTAN		-
DPG_528	H 1673	G:G	T:T	AFGHANISTAN		-
DPG_529	H 1681A	G:G	T:T	AFGHANISTAN		-
DPG_531	H 1686B	G:G	T:T	AFGHANISTAN		-
DPG_532	H 1691	G:G	T:T	AFGHANISTAN		-
DPG_536	H 344	G:G	T:T	AFGHANISTAN		-
DPG_1264	H 1305	G:G	T:T	AFGHANISTAN		-
DPG_1268	H 1359	G:G	T:T	AFGHANISTAN		-
DPG_1269	H 1369	G:G	T:T	AFGHANISTAN		-
DPG_1271	H 1399	G:G	T:T	AFGHANISTAN		-
lw016	A4	G:G	T:T	AFGHANISTAN		-
DPG_151	BAHATANE 87	G:G	T:T	ALGERIA	1987	LV-Alger[2965]
DPG_175	BUCK_ATLANTICO	G:G	T:T	ARGENTINA	1956	KANRED/38-MA//LIN-CALEL-MA/3/BUCK-QUEQUEN[39][145]
DPG_423	EGYPCIO208	G:G	T:T	ARGENTINA		-
DPG_652	LW333	G:G	T:T	ARMENIA		-
DPG_405	Du Toits	G:G	T:T	AUSTRALIA	1876	(S)INTRODUCTION-FROM-FRA[851]
DPG_568	Hudsons Early Purple Straw	G:G	T:T	AUSTRALIA	1890	(S)PURPLE-STRAW[39][1138]
DPG_942	Ward's Prolific	G:G	T:T	AUSTRALIA	1890	(S)DU-TOIT[37][39]
DPG_437	Federation	G:G	T:T	AUSTRALIA	1900	YANDILLA/PURPLE-STRAW[113]; PURPLE-STRAW/YANDILLA[56][39][37][1110][1446][1451]; YANDILLA-KING/PURPLE-STRAW[74]; PURPLESTRAW-14-A/YANDILLA[1322];
DPG_441	Florence	G:G	T:T	AUSTRALIA	1906	WHITE-NAPLES//FIFE/WHITE-NAPLES/3/FIFE/EDEN,AUS[56][76][39][1138]; WHITE-NAPLES*2/IMPROVED-FIFE//IMPROVED-FIFE/EDEN,AUS[145][1111][1765][1451]
lw086	COLLEGE ECLIPSE	G:G	T:T	AUSTRALIA	1906	(S)CARMICHAELS-ECLIPSE[39][1138][1451]
DPG_343	Currawa	G:G	T:T	AUSTRALIA	1912	NORTHERN-CHAMPION/CRETAN//LITTLE-CLUB[56][37][39][1138][1451];
DPG_623	KINGSWHITE	G:G	T:T	AUSTRALIA	1920	(S)KINGS-EARLY[56][76][39][1138][1451]
DPG_941	Waratah	G:G	T:T	AUSTRALIA	1921	HUDSONS-EARLY-PURPLE-STRAW/GLUYAS[56][39][1138]
DPG_472	Ghurka	G:G	T:T	AUSTRALIA	1924	GALLIPOLI/3/CURRAWA//INDIAN-4-E/FEDERATION[39][37][1138]; INDIAN-H/FEDERATION//CURRAWA[56][1451]; ZAFF/YANDILLA-KING[39];
DPG_828	Ranee	G:G	T:T	AUSTRALIA	1924	INDIAN-F/FEDERATION[56][39][1138][1451]
DPG_445	Free Gallipoli	G:G	T:T	AUSTRALIA	1926	GALLIPOLI/YANDILLA-KING[39]; (S)GALLIPOLI[56][113][1451]; CLUB-WHEAT/YANDILLA-KING[1322]
DPG_407	Dundee	G:G	T:T	AUSTRALIA	1927	HARD-FEDERATION/CLEVELAND//SANDS[56][39][1138][1451]
DPG_179	Bungulla	G:G	T:T	AUSTRALIA	1929	(S)BENCUBBIN[56][39][1138]
DPG_161	Bencubbin	G:G	T:T	AUSTRALIA	1929	NABAWA/GLUYAS-EARLY[56][39][76][1138]; GLUYAS-EARLY/NABAWA
DPG_477	GLUYAS EARLY	G:G	T:T	AUSTRALIA	1933	(S)GLUYAS[1451]; (S)WARDS-PROLIFIC[39][56][1138]
DPG_821	Quadrat	G:G	T:T	AUSTRALIA	1941	GHURKA/3/CURRAWA//MAJOR/GALLIPOLI[56][37][39][1138]
DPG_802	Pinnacle	G:G	T:T	AUSTRALIA	1946	(S)PINDAR[56][39][1138]
DPG_476	Glenwari	G:G	T:T	AUSTRALIA	1948	NABAWA//RIVERINA/HOPE[56][39][40][1138]
DPG_547	Heron	G:G	T:T	AUSTRALIA	1959	R.D.R./4*INSIGNIA-49[38][56][1138][1335]
DPG_434	Falcon	G:G	T:T	AUSTRALIA	1960	BENCUBBIN//DUNDEE/GULAR/3/GULAR[56][39]; GULAR//DUNDEE/GULAR/3/BENCUBBIN[76][1138]; DUNDEE/GULAR//BENCUBBIN(F4)/3/GULAR[113];
DPG_461	Gatcher	G:G	T:T	AUSTRALIA	1969	THATCHER/SANTA-CATALINA//MAYO-54/3/GABO*3/CHARTER[39][117][1308][1345]; CHARTER/3*GABO/3/SANTA-CATALINA/THATCHER//MAYO-54[2331]
DPG_312	Combination III	G:G	T:T	AUSTRALIA	1969	VERNSTEIN/CI-12632[117][591][215]
DPG_540	HALBERD	G:G	T:T	AUSTRALIA	1969	SCIMITAR/KENYA-C-6042//BOBIN/3/INSIGNIA-49[39][626]
DPG_422	EGRET	G:G	T:T	AUSTRALIA	1973	HERON/2*WW-15[39][113][2854]
DPG_625	KITE	G:G	T:T	AUSTRALIA	1973	NORIN-10/BREVOR(SEL.14)//4*EUREKA-2/3/T-A/3*FALCON/4/THATCHER/AG.EL(T-A)//4*FALCON/5/THATCHER/AG.EL(T-A)//5*FALCON[39][113][1322]
DPG_619	Kewell	G:G	T:T	AUSTRALIA	1977	PEANUT-OIL-OLYMPIC-MUTANT-132-A/SOUTH-AFRICAN-184-P-2-AIF//OLYMPIC[760][113]
DPG_905	TINCURRIN	G:G	T:T	AUSTRALIA	1978	GLUCLUB/3/CHILE-1-B//INSIGNIA/FALCON[626][760][851]
DPG_943	Warrigal	G:G	T:T	AUSTRALIA	1978	WW-15/RAVEN[760][851][1322]; South Australia
DPG_143	AVOCET	G:G	T:T	AUSTRALIA	1979	WW-119/WW-15//EGRET,AUS[113][760][851]
DPG_715	MILLEWA	G:G	T:T	AUSTRALIA	1979	SONORA-64/YAQUI-50-ENANO//GABOTO/II-8156[626][144][760]
DPG_486	GUTHA	G:G	T:T	AUSTRALIA	1982	GAMENYA//GABO*3/KHAPSTEIN(M-146)/3/(66-W-02)FALCON*3/CHILE-1-B[113][176][760][851][1335]
DPG_541	Harrier	G:G	T:T	AUSTRALIA	1982	NORIN-10/BREVOR(SEL.14)//(SIB)KITE/3/KITE[690][676][1484]
DPG_391	DAGGER	G:G	T:T	AUSTRALIA	1983	RAC-111/INSIGNIA[626][760][976][113][176]
DPG_867	SPEAR	G:G	T:T	AUSTRALIA	1983	RAC-111/INSIGNIA[626][760][976][113][176]
DPG_878	Sunstar	G:G	T:T	AUSTRALIA	1983	CONDOR,AUS/4/2*WW-15/3/STEINWEDEL/YAROSLAV-EMMER//LA-PREVISION[113][176][760][851][976]
DPG_876	SUNELG	G:G	T:T	AUSTRALIA	1984	DARF*4/3-AG-14[760][976][113]
DPG_919	Vasco	G:G	T:T	AUSTRALIA	1985	3-AG-14/4*CONDOR//5*OXLEY[851][1345][113]
DPG_928	VULCAN	G:G	T:T	AUSTRALIA	1985	CONDOR/PITIC-62//(SIB)CONDOR[760]
lw087	COMET	G:G	T:T	AUSTRALIA	1986	(F1)CONDOR//CIANO-67/2*OLYMPIC(A-LINE)(MS)/4/(R-LINE)KITE/3/DIRK-R-LINE//DEKALB-436-R-LINE/PRIMEPI[591][113]
DPG_719	MOLINEUX	G:G	T:T	AUSTRALIA	1988	PITIC-62/FESTIGUAY//2*WARIGAL[708][760]
DPG_908	TRIDENT	G:G	T:T	AUSTRALIA	1993	VPM-1/5*COOK//4*SPEAR[113][2755]
DPG_344	CURRAWONG	G:G	T:T	AUSTRALIA	1994	VEERY(SIB)/QUARRION[1340][1349][2854]
DPG_967	YIPTI	G:G	T:T	AUSTRALIA	1996	-
DPG_444	FRAME	G:G	T:T	AUSTRALIA	1997	MOLINEUX/3*DAGGER[1866][2854]
DPG_902	TENNANT	G:G	T:T	AUSTRALIA	1998	HORNET/B-65[2854][3768]
DPG_105	AJANA	G:G	T:T	AUSTRALIA	1998	KULIN/2*BLADE[2854]; BLADE/2*KULIN[3768]
DPG_633	KUKRI	G:G	T:T	AUSTRALIA	1999	MADDEN/6*RAC-177//GRAJO/76-ECN-44[2964]; SR13*3//76-ECN-44/76-ECN-36[000]; CO-1213/RAC-549[3758]; DRP((FRONTANA/KENYA-58//N10B/G55)NAINARI-60)/(TOBARI-66/CIANO-67//TOBARI-66/8156/3/CALIDAD//BLUEBIRD/CIANO-67)/2/MADDEN/6*RAC-177[3758];
DPG_417	EGA BONNIE ROCK	G:G	T:T	AUSTRALIA	2002	Sr9e/3*WARIGAL//3*AROONA[3752]; 83-Z-1048/82-Z-1097[3752][3781]; 3-AG-3/4*CONDOR//3*MILLEWA/3/BODALLIN[3752];
DPG_419	EGA JITARNING	G:G	T:T	AUSTRALIA	2004	86-Z-522-62/83-Z-1175[3793]
DPG_415	EGA 2248	G:G	T:T	AUSTRALIA	2004	79-W-793/83-W-1087[3781]
DPG_475	GLADIUS	G:G	T:T	AUSTRALIA	2007	(DH)RAC-875/KRICHAUFF//EXCALIBUR/KUKRI/3/RAC-875/KRICHAUFF/4/RAC-875//EXCALIBUR/KUKRI[3794]
DPG_673	MAGENTA	G:G	T:T	AUSTRALIA	2007	CARNAMAH/TAMMIN-18[3800]
DPG_766	PEAKE	G:G	T:T	AUSTRALIA	2007	VN-150/VN-715[3799]
DPG_318	CORRELL	G:G	T:T	AUSTRALIA	2008	RAC-875/YITPI[3792]
DPG_430	ESPADA	G:G	T:T	AUSTRALIA	2008	(DH)RAC-875/KRICHAUFF//EXCALIBUR/KUKRI/3/RAC-875/KRICHAUFF/4/RAC-875//EXCALIBUR/KUKRI[3794]
DPG_669	MACE	G:G	T:T	AUSTRALIA	2008	WYALKATCHEM/STYLET//WYALKATCHEM
DPG_622	KING ROCK	G:G	T:T	AUSTRALIA	2009	(DER)EGA-BONNIE-ROCK[3879]
lw143	GULAR	G:G	T:T	AUSTRALIA		WAGGA-13/(S)MARSHALLS-3[39][1138]
DPG_138	AUS1490	G:G	T:T	AUSTRALIA		COWAN-SELECTION/DUNDEE[2619]; Australia
DPG_636	KUNJIN	G:G	T:T	AUSTRALIA		-
DPG_817	Purple Straw AUS885	G:G	T:T	AUSTRALIA		(S)IMPORTED-CULTIVAR[113]
DPG_957	WW2449	G:G	T:T	AUSTRALIA		QT-3604/WW-725[1350]
lw161	KATYIL	G:G	T:T	AUSTRALIA		AUS-10894/4*OLYMPIC[760][851][113]
DPG_871	SUN325B	G:G	T:T	AUSTRALIA		HARTOG*2//VASCO/AUS-1408[2964]; Australia
lw038	AUSTRO_BANKUT	G:G	T:T	AUSTRIA	1948	(S)BANKUTI-1201[1781]; BANKUTI/MARQUIS[85]; THEISS/MARQUIS[39][1592]; (S)BANKUTI-5[000]
lw294	NON_PLUS_EXTRA	G:G	T:T	AUSTRIA		-
lw018	ADMONTER	G:G	T:T	AUSTRIA		THATCHER/KRONEN,SWE
lw070	114/62	G:G	T:T	AUSTRIA		THEISS/KANADISCHE-DICKKOPF
lw036	ATUT II	G:G	T:T	AUSTRIA		STAMM-S-64/STAMM-MR-14-5//NS-1563[39]; STAMM-264/STAMM-14-5//NS-1563
lw371	Landrace	G:G	T:T	AZERBAIJAN		-
lw372	Arazbugdasi	G:G	T:T	AZERBAIJAN		-
lw271	ZANDA	G:G	T:T	BELGIUM		TRESOR,FRA/STAAL[39]
lw158	JUFY II	G:G	T:T	BELGIUM		JUBILE/FYLGIA[39]; JUBILEGEM/FYLGIA[2946]
DPG_191	CARAZINHO	G:G	T:T	BRAZIL	1957	COLONISTA/FRONTANA[37][39][145][1765]
DPG_446	FRONTANA 3671	G:G	T:T	BRAZIL		FRONTEIRA/MENTANA
DPG_674	Maringa (Rht1)	G:G	T:T	BRAZIL		-
lw015	664-258-18	G:G	T:T	BULGARIA		-
lw007	2838-39	G:G	T:T	BULGARIA		-
lw160	K1898-9/L200-6	G:G	T:T	BULGARIA		-
lw232	REDMAN	G:G	T:T	CANADA	1946	REGENT,CAN/CANUS[37][39][221][1032][1111][1323]
lw310	AGATHA	G:G	T:T	CANADA	1965	AGRUS/6*THATCHER[47]; THATCHER*5/AGRUS(M)//THATCHER[117]
lw073	CANUCK	G:G	T:T	CANADA	1974	CANTHATCH//(4351-331)CT-609/RESCUE[39][489][480][748]
DPG_614	KATEPWA	G:G	T:T	CANADA	1981	NEEPAWA*6/RL-2938/3/NEEPAWA*6//CI-81542/2*FROCOR[590][1323]
DPG_833	Roblin	G:G	T:T	CANADA	1986	RL-4302/RL-4356//RL-4359/RL-4353[1126][851]; BW-15/BW-38//BW-40/RL-4353[3932]
DPG_092	AC DOMAIN	G:G	T:T	CANADA	1993	BW-83/ND-585[3894][3936]
DPG_091	AC BARRIE	G:G	T:T	CANADA		NEEPAWA/COLUMBUS(CID-188385)//BW-90[1323][1577][1792]
lw137	GLENLEA	G:G	T:T	CANADA		UM-530/(MEX)CB-100[39][1323][2331];
lw272	Coronation	G:G	T:T	CANADA		PENTAD/MARQUIS[39][40][74]; H-44-24/MARQUIS[1323]
lw273	KITCHENER	G:G	T:T	CANADA		(S)MARQUIS[10][39][74][1110]
lw358	Krasnaya	G:G	T:T	CANADA		-
DPG_729	NANKING NO25	G:G	T:T	CHINA	1937	LV-Jiagsu
DPG_206	CHUAN_MAI_18 (CM18)	G:G	T:T	CHINA	1965	69-1776/663[3499]
DPG_615	KE-HAN-NO8	G:G	T:T	CHINA	1975	KEZHEN/KEHONG[1334][3492]
DPG_204	Chinese Spring	G:G	T:T	CHINA		-
lw206	NONG DA NO141	G:G	T:T	CHINA		NONGDA-183/VIRGILIO//NONGDA-183-916[2535]
DPG_484	Guisuiskaya Syao-bai-mai	G:G	T:T	CHINA		-
DPG_634	Kuldzhinskaya	G:G	T:T	CHINA		-
lw111	DONG-FANG-HONG-NO3	G:G	T:T	CHINA		(S)NONGDA-45[1334][3492]
lw021	AIFENG NO4	G:G	T:T	CHINA		XIANNONG-39/58-18-2//FENGCHAN-3
DPG_962	XIAOYAN54	G:G	T:T	CHINA		(S)XIAOYAN-6[3939]; ST-2422-464/XIAOYAN-86[000]
lw239	SENTUNG	G:G	T:T	CHINA		-
lw341	Landrace	G:G	T:T	CHINA		-
lw342	Landrace	G:G	T:T	CHINA		-
lw344	R 1	G:G	T:T	CHINA		-
DPG_913	U-Man-Syao-Mai	G:G	T:T	CHINA		-
lw025	ANDES 56	G:G	T:T	COLOMBIA	1956	KENTANA-48/FRONTANA//MAYO-48
lw257	US(62)P66	G:G	T:T	COLOMBIA		SIB/MARTIN//M/2*RED-WAVE[2535]
lw337	Landrace	G:G	T:T	ETHIOPIA		-
lw293	Hopea	G:G	T:T	FINLAND	1936	RUSKEA/MARQUIS[39]
DPG_604	JO3045	G:G	T:T	FINLAND	1975	ERTUS/VAKKA[221][1252][1786]
DPG_912	Ulla	G:G	T:T	FINLAND	1975	TAMMI/TA-c-4431[39][69][221][667][1335][1786][1930]
lw050	BERZATACA	G:G	T:T	FINLAND		-
lw175	LONTOI	G:G	T:T	FINLAND		-
lw246	TAHTI	G:G	T:T	FINLAND		KARN-I/JO-0172[38][39][1786]; KARN-II/JO-0172[221]
lw093	COURTOT	G:G	T:T	FRANCE	1974	MEXIQUE-50/B-21-VERSAILLES[418][39]
DPG_201	CHAMPTAL	G:G	T:T	FRANCE	1986	MARIS-HUNTSMAN/R-267[1790]; MARIS-HUNTSMAN/(LINE_FROM_BENOIST)H-76267[1347][1642]
lw091	CORSODOR	G:G	T:T	FRANCE	1994	HOBBIT/1073.32//ADAM[1347][1790]
lw098	DAVIDOC	G:G	T:T	FRANCE		MARIS-HUNTSMAN/CASSIUS//CASSIUS[1346][667]; MARIS-HUNTSMAN/2*CASSIUS[1790]
lw134	GH126	G:G	T:T	FRANCE		-
lw004	DI185	G:G	T:T	FRANCE		-
lw054	BLE D'OR	G:G	T:T	FRANCE		Benoist 40*Professeur Delos
lw210	NOUGAT	G:G	T:T	FRANCE		MARIS-HUNTSMAN/3/022453/R-3669//POPPY[1790]; MARIS-HUNTSMAN/022-453/R-3669/POGGY[1642]; MARIS-HUNTSMAN/3/022453/R-3669//CORIN[000]
lw382	DI6404-19-15	G:G	T:T	FRANCE		-
lw011	DI50-12	G:G	T:T	FRANCE		-
lw114	E108	G:G	T:T	FRANCE		-
DPG_891	TAFERSTAT	G:G	T:T	FRANCE		LV-Sahara[39]
DPG_676	MARS DE SUEDE ROUGE BARBU	G:G	T:T	FRANCE		LV-FRA[1790]
lw103	DI7003-1-12	G:G	T:T	FRANCE		-
lw106	DI7210-15-11	G:G	T:T	FRANCE		-
lw129	G7	G:G	T:T	FRANCE		-
lw003	DI15	G:G	T:T	FRANCE		-
lw006	DI276	G:G	T:T	FRANCE		-
lw008	DI330	G:G	T:T	FRANCE		-
lw043	BARBU DU FINISTERE	G:G	T:T	FRANCE		LV-FRA
lw044	BARBU DU TRONCHET	G:G	T:T	FRANCE		(S)MC-XXII
lw056	BLE DE HAIE	G:G	T:T	FRANCE		LV-NORFOLK[39]; LV-FRA
lw076	CF3003-2-7-4-4-3	G:G	T:T	FRANCE		-
lw094	CP4	G:G	T:T	FRANCE		-
lw077	CF4563-1-5-3-2-5	G:G	T:T	FRANCE		-
lw169	KRELOF 3	G:G	T:T	FRANCE		EPI-CARRE/KRELOF//HATIF-INVERSABLE[2770]
lw195	MOTTIN	G:G	T:T	FRANCE		LV-HAUTE-SAVOY[39][1790]
lw234	RICHELLE	G:G	T:T	FRANCE		LV-FRA[1790]
lw236	ROUGE-D'ALTKIRCH	G:G	T:T	FRANCE		(S)ROUGE-D-ALSACE[1790]
lw250	TRAMI~PUY DE DOME	G:G	T:T	FRANCE		(S)FLORENCE-AURORE[1790]
lw264	BLANC DE CHENAN	G:G	T:T	FRANCE		LV-FRA[1790]
lw265	BLE DANOIS	G:G	T:T	FRANCE		-
lw270	BLE BARBU DE MUROL	G:G	T:T	FRANCE		LV-FRA[1790]
lw292	GENESIS	G:G	T:T	FRANCE		ARMINDA/MOULIN[1413][1790]; ARMINDA/TJB-363[1346]
lw306	TALDOR	G:G	T:T	FRANCE		GA-600/LOGOR//SOISSONS[2770]
lw321	BLE DE REDON BLANC BARBU 1 1	G:G	T:T	FRANCE		-
lw325	BLE DE REDON ST-JUST Q21	G:G	T:T	FRANCE		-
lw385	SPONSOR	G:G	T:T	FRANCE		-
lw386	TALISMAN	G:G	T:T	FRANCE		RIETI/GROS-BLEU[39][1446][1790]
lw268	INSTITUT 1802	G:G	T:T	FRANCE		-
lw350	Landrace	G:G	T:T	GEORGIA		-
lw352	Landrace	G:G	T:T	GEORGIA		-
lw364	Dolis Puri	G:G	T:T	GEORGIA		LV-GEO[37][9][11][39][1448]
lw243	Strubes Dickkopf	G:G	T:T	GERMANY	1895	(S)ENGLISH-SQUAREHEAD[6][946][1322]; (S)SQUAREHEAD[233][1592]
lw219	Opal	G:G	T:T	GERMANY	1959	TRIESDORFER-21-40/RUMKERS-ERLI[1102][40][851][667][1643]
lw032	Arkas	G:G	T:T	GERMANY		LICHTIS-FRUH/MERLIN,DEU//OPAL/3/FIRLBECK-I/HALLE-MH-6706-47[39]; LICHTIS-FRUH//OPAL/SOLO[1252]; LICHTIS-FRUH/HEINE-STAMM/OPAL/SOLO[1531];
lw300	FRUH-WEIZEN	G:G	T:T	GERMANY		-
lw019	Adular	G:G	T:T	GERMANY		IBIS/CARIBO//MARIS-HUNTSMAN
lw026	APEX	G:G	T:T	GREAT BRITAIN	1972	MINISTER,BEL/HYBRID-46,GBR
lw182	MASTER	G:G	T:T	GREAT BRITAIN		MARIS-RANGER/MAYO-64//CHILI-8923/MARIS-RANGER/3/MARIS-BEACON[40][667]
DPG_451	G72300	G:G	T:T	GREECE		-
lw047	BELLIEI 590	G:G	T:T	HUNGARIA		-
lw183	MATRADERECSKEITF	G:G	T:T	HUNGARIA		-
lw196	MV MA	G:G	T:T	HUNGARIA		-
DPG_741	NP120	G:G	T:T	INDIA	1925	NP-52/FEDERATION
DPG_870	Sujata	G:G	T:T	INDIA	1965	REGENT/CZECH REPUBLICCHOSLOVAKIA-3//2*C-591/3/C-217/NIPHAD-4//C-281[1324]; REGENT-1974/3*CZECH REPUBLICCHOSLOVAKIA//2*C-591/3/819/C-281[39][1322]; REGENT-1974/3*CZECH REPUBLICCHOSLOVAKIA//C-591/3/P-1-19/C-281[543]; REGENT-1974/CH-23//2*C-591/3/P-19/C-281[793];
DPG_765	PBW343	G:G	T:T	INDIA	1995	NORD-DESPREZ/VG-1944//KALYANSONA//BLUEBIRD/3/YACO(SIB)/4/VEERY-5[2848][3557]
DPG_572	INDIA 105	G:G	T:T	INDIA		-
DPG_575	INDIA 108	G:G	T:T	INDIA		-
DPG_580	INDIA 223	G:G	T:T	INDIA		-
DPG_582	INDIA 322	G:G	T:T	INDIA		PASHMAK
DPG_583	INDIA 323	G:G	T:T	INDIA		-
DPG_585	INDIA 39	G:G	T:T	INDIA		-
DPG_814	Punjab Tipe 15	G:G	T:T	INDIA		LV-IND
DPG_815	Punjab Tipe 18	G:G	T:T	INDIA		LV-Punjab
DPG_816	Punjab Tipe 24	G:G	T:T	INDIA		LV-IND
DPG_930	W195	G:G	T:T	INDIA		-
DPG_573	INDIA 106	G:G	T:T	INDIA		-
DPG_775	PERSIA 21	G:G	T:T	IRAN		-
DPG_772	PERSIA 111	G:G	T:T	IRAN		-
DPG_778	PERSIA 4	G:G	T:T	IRAN		-
DPG_110	AMC 142	G:G	T:T	IRAN		-
DPG_771	PERSIA 11	G:G	T:T	IRAN		-
DPG_774	PERSIA 17	G:G	T:T	IRAN		-
DPG_776	PERSIA 28	G:G	T:T	IRAN		-
DPG_777	PERSIA 29	G:G	T:T	IRAN		-
DPG_779	PERSIA 7	G:G	T:T	IRAN		-
DPG_595	IRAQ 40	G:G	T:T	IRAQ		-
DPG_596	IRAQ 42	G:G	T:T	IRAQ		-
DPG_597	Iraq 43	G:G	T:T	IRAQ		-
DPG_1493	AUS-4885-6	G:G	T:T	IRAQ		-
lw220	Orlandi	G:G	T:T	ITALY	1947	SAITAMA-27//INALLETTABILE-95/ARDITO[39][2494]
DPG_479	Granarolo	G:G	T:T	ITALY	1973	CAMPODORE//FUNO/SAN-PASTORE[39][851]
DPG_698	Mec	G:G	T:T	ITALY	1974	MARZOTTO/COMBINE[1067][1624][1619][1656][1764][2676]
DPG_767	Pegaso	G:G	T:T	ITALY	1987	Z-1,ITA/RUBIN[1066][1558][1657]; Z-1,ITA/RUBIN,BGR[000]
DPG_705	Mentana	G:G	T:T	ITALY		RIETI/WILHELMINA//AKAKOMUGI[145][39][1446]
lw040	BAIONETTE I	G:G	T:T	ITALY		RIETI/PRINCE-ALBERT
DPG_807	PRECOCE-DU-JAPON	G:G	T:T	JAPAN	1868	LV-JPN[1790]
lw022	AKADARUMA	G:G	T:T	JAPAN		(S)DARUMA[851][113]; LV-KANAGAWA
lw035	ATAKEDA KOMUGI	G:G	T:T	JAPAN		-
lw241	SIRAZAIAIBARIGI 2	G:G	T:T	JAPAN		-
lw212	NYU BAY	G:G	T:T	JAPAN		LV-IBARAGI[39]
DPG_332	Cul1	G:G	T:T	KAZAKHSTAN		-
DPG_340	Cul8	G:G	T:T	KAZAKHSTAN		-
DPG_341	Cul9	G:G	T:T	KAZAKHSTAN		-
lw020	AFRICA MAYO	G:G	T:T	KENYA	1960	AFRICA/MAYO-48
lw240	SEU SEUN 27	G:G	T:T	KOREA	1936	SUWON-90/SHIROBORO[879][851]; SHIROBORO/SUWON-90[1054]; SUWON-90/TOCHIGISHIROBORO[2831]
lw336	Landrace	G:G	T:T	MAROCCO		-
DPG_865	Sonora 64	G:G	T:T	MEXICO	1964	YAKTANA-54//NORIN-10/BREVOR/3/2*YAQUI-54
DPG_805	Potam 70	G:G	T:T	MEXICO	1970	INIA-66(SIB)/NAPO-63[254][39][114][144]
DPG_426	EMU'S'	G:G	T:T	MEXICO	1979	TOBARI-66(SIB)/NAPO-63//NOROESTE-66/ERA/3/BLUEBIRD/GALLO[144]; TOBARI-66(SIB)/NAPO-63//NOROESTE-66/ERA,USA/3/BLUEBIRD/GALLO,MEX[000];
DPG_251	cid428587sid159	G:G	T:T	MEXICO		-
DPG_298	cid7401sid122	G:G	T:T	MEXICO		-
DPG_209	cid181178sid3	G:G	T:T	MEXICO		MEX94.27.1.20
DPG_210	cid183298sid1	G:G	T:T	MEXICO		HGO94.9.1.3
DPG_211	cid183300sid3	G:G	T:T	MEXICO		HGO94.9.1.5
DPG_212	cid183347sid7	G:G	T:T	MEXICO		HGO94.9.1.52
DPG_215	cid195095sid3	G:G	T:T	MEXICO		-
DPG_221	cid279818sid83	G:G	T:T	MEXICO		BJY/COC//PRL/BOW/3/URES/JUN//KAUZ
DPG_300	cid8090sid414	G:G	T:T	MEXICO		SITELLA
DPG_720	Morocco 426	G:G	T:T	MEXICO		(S)LV[541]
DPG_712	Mexique 9	G:G	T:T	MEXICO		-
DPG_330	CS(Hope3B)	G:G	T:T	-	1979	Intervarietal substitution line
DPG_137	AUS1408	G:G	T:T	-		LV-Transvaal[2678][3916]; ZAF
DPG_139	AUS19123 (ASIA MINOR 7 1)=AMC 71	G:G	T:T	-		-
DPG_796	PI624933-1	G:G	T:T	-		-
DPG_797	PI625123-3	G:G	T:T	-		-
DPG_799	PI626580-4	G:G	T:T	-		-
DPG_1494	AUS-28080-4	G:G	T:T	-		-
DPG_1496	AUS-14828-6	G:G	T:T	-		-
DPG_1012	synthetic bread wheat with AE.SQUARROSA (629)	G:G	T:T	-		68.111/RGB-U//WARD/3/FGO/4/RABI/5/AE.SQUARROSA (629)/6/2*FRAME
DPG_922	Vigour 18	G:G	T:T	-		-
DPG_798	PI625983-1	G:G	T:T	-		-
lw099	DAYKU	G:G	T:T	NEPAL		-
lw142	GUDEL	G:G	T:T	NEPAL		-
lw147	HONGGAOAN	G:G	T:T	NEPAL		-
lw048	BENCHUNG	G:G	T:T	NEPAL		-
lw069	BUNG EPI BLANC	G:G	T:T	NEPAL		-
lw082	CHITLANG	G:G	T:T	NEPAL		-
lw084	CHYAKSILA EPI NON VELU	G:G	T:T	NEPAL		-
lw085	CHYAMTANG	G:G	T:T	NEPAL		-
lw159	JUNBESI	G:G	T:T	NEPAL		-
lw170	KULUNG	G:G	T:T	NEPAL		-
lw194	MONJO	G:G	T:T	NEPAL		-
lw199	NABU EPI BLANC	G:G	T:T	NEPAL		-
lw204	NEPAL 84	G:G	T:T	NEPAL		-
lw205	NEPAL 89	G:G	T:T	NEPAL		-
lw225	PEYKRU INERME NON VELU	G:G	T:T	NEPAL		-
lw235	RITAK	G:G	T:T	NEPAL		-
DPG_728	NACHIPUNDO	G:G	T:T	NEPAL		-
lw132	GAU	G:G	T:T	NEPAL		-
lw200	NACHIPUNDO	G:G	T:T	NEPAL		-
DPG_812	PROMESSA	G:G	T:T	NETHERLAND	1991	EMOU/MELCHIOR[1413][2536][2650]; EMU/MELCHIOR[1790]
lw013	60293	G:G	T:T	NETHERLAND		-
DPG_702	MELCHIOR	G:G	T:T	NETHERLAND		MINISTER/PEKO//HEINES-13037[39][40]
lw213	NZ(81)P43	G:G	T:T	NEW ZELAND		-
lw282	HOUMANA	G:G	T:T	NIGERIA		-
DPG_666	LYALLPUR-73	G:G	T:T	PAKISTAN	1973	BLUEBIRD/NORTENO-67[613][114][144][39]
lw351	Soor Ghanum	G:G	T:T	PAKISTAN		LV-PAK
DPG_081	117-var.12/564	G:G	T:T	PAKISTAN		-
DPG_577	INDIA 134	G:G	T:T	PAKISTAN		-
DPG_931	W21A	G:G	T:T	PAKISTAN		-
DPG_932	W21B	G:G	T:T	PAKISTAN		-
DPG_937	W61	G:G	T:T	PAKISTAN		-
DPG_938	W93	G:G	T:T	PAKISTAN		-
DPG_939	W96	G:G	T:T	PAKISTAN		-
lw363	Spin, 121-var.12/536	G:G	T:T	PAKISTAN		-
DPG_904	Thori, 212-var.8/1	G:G	T:T	PAKISTAN		(S)THORI[541]
DPG_758	Palestinskaya	G:G	T:T	PALESTINE		LV-PALESTINE[000]
lw368	Landrace	G:G	T:T	PALESTINE		-
lw108	DIANA	G:G	T:T	POLAND		CARSTENS-V/HODONINSKA-OSINATKA//KOGA[39]
lw060	BLONDYNKA	G:G	T:T	POLAND		OSTKA-GRODKOWICKA/SQUAREHEAD-GRODKOWICKA
lw095	D130-63	G:G	T:T	POLAND		MALGORZATKA-UDYCKA/PETIT-QUINQUIN[39][946]
lw173	LESZYNSKA WCZESNA	G:G	T:T	POLAND		-
lw184	MEDRA/AURORA//HOHENTURM/DINA	G:G	T:T	POLAND		-
lw074	CENAD 512	G:G	T:T	ROMANIA		KOOPERATORKA/BANKUTI-1205[39][2834]
lw361	Sary-bugda, Gulgeri	G:G	T:T	RUSSIA	1928	LV-Dagestan[000]
DPG_393	Dalnevostochnaya 10	G:G	T:T	RUSSIA	1985	MONAKINKA/ACADIA[28][1156][1369]
lw343	Sarrubra	G:G	T:T	RUSSIA		BELOTURKA/POLTAVKA[143][11]
lw353	Landrace	G:G	T:T	RUSSIA		-
lw365	Tau-bugda	G:G	T:T	RUSSIA		LV-Dagestan[000]
lw366	Albidum 12	G:G	T:T	RUSSIA		(M)PPG-870[1353][2836][2913]
lw096	DAERAAD	G:G	T:T	SOUTH-AFRICA	1958	UNIE-52-A/KRUGER[39]
lw071	CANDEAL DE AREVALO	G:G	T:T	SPAIN		-
lw201	NANG NANO 140	G:G	T:T	SPAIN		-
lw115	EBRO	G:G	T:T	SPAIN		NEBRED/ARAGON-0-3
lw145	H93-70	G:G	T:T	SPAIN		H-1-1(TR.DR)/(AE.VE)AP-1//(TR.AE)ALMATENSE-H-10-15[788]
lw277	NAVARRO150	G:G	T:T	SPAIN		-
lw051	BIRGITTA	G:G	T:T	SWEDEN		EXTRA-SQUAREHEAD-II/TYSTOFTE-SMAAH
lw167	KOLBEN 3	G:G	T:T	SWEDEN		-
lw001	CH01193	G:G	T:T	SWITZERLAND		-
lw014	CH62022	G:G	T:T	SWITZERLAND		-
lw078	CH73052	G:G	T:T	SWITZERLAND		-
lw279	NEELKANT	G:G	T:T	SYRIA		-
lw214	ODESSA EXP.STA.17413	G:G	T:T	SYRIA		-
lw152	ICARDA079	G:G	T:T	SYRIA		-
DPG_660	LW349	G:G	T:T	TAJIKISTAN		-
lw347	Landrace	G:G	T:T	TAJIKISTAN		-
DPG_174	BT2281	G:G	T:T	TUNISIA	1972	TEZANOS-PINTOS-PRECOZ/SONORA-64//LERMA-ROJO-64/SONORA-64/3/SONORA-64-A//SELKIRK*3/ANDES[39]
lw063	BT2277	G:G	T:T	TUNISIA		PITIC-62/II-53-526//SONORA-64
lw065	BT2296	G:G	T:T	TUNISIA		SONORA-64/KLEIN-RENDIDOR
DPG_760	PAMUKALE	G:G	T:T	TURKEY		-
lw334	Landrace	G:G	T:T	TURKEY		-
lw335	Landrace	G:G	T:T	TURKEY		-
DPG_316	COPPADRA	G:G	T:T	TURKEY		-
DPG_975	ZILVE	G:G	T:T	TURKEY		-
lw360	Landrace	G:G	T:T	TURKEY		-
lw218	ODESSKAIA 16	G:G	T:T	UKRAINE		-
lw329	FANTASIYA-ODESSKAYA	G:G	T:T	UKRAINE		-
lw359	Stepnyachka	G:G	T:T	UKRAINE		(S)BANATKA,UKR[1448]; (S)BANATKA-KHERSONSKAYA[6][2706]
DPG_868	Spica	G:G	T:T	USA	1952	MACVICAR/PB-1-87-WW-149[2965]
lw125	FRONTHATCH	G:G	T:T	USA	1963	FRONTANA/KENYA-58//NEWTHATCH[39]
DPG_894	TAM 107	G:G	T:T	USA	1984	TAM-105*4/AMIGO[293][607][982][1078]
lw256	US(59)34	G:G	T:T	USA		-
lw123	FLINT	G:G	T:T	USA		LV-EASTERN-USA[1110]
lw174	Little Club	G:G	T:T	USA		LV-CHL[1318]
lw088	Compton	G:G	T:T	USA		FULHIO/PURKOF/3/TRUMBULL//HOPE/HUSSAR,USA/5/FAIRFIELD/4/PI-94587/3/HUNGARIAN//FULTZ/HUNGARIAN/8/LAPORTE/7/MINHARDI/WABASH/5/FULTZ/HUNGARIAN//IL-1/3/WABASH/4/FAIRFIELD/6/REDCOAT//WISC-245/AFGHANISTAN/9/KNOX*4/PD-5127/10/KNOX*2/FREX//(SIB)RILEY[283]
lw049	Benni	G:G	T:T	USA		BENHUR(SIB)/FORLANI[186][483][683][851][2331]
lw061	Blueboy	G:G	T:T	USA		NORIN-10/BREVOR(SEL.14)//ANDERSON/COKER-55-9
lw255	Tyler	G:G	T:T	USA		BLUEBOY//THORNE*5/199-4/3/VA-68-24-42[330][685][186][1318]
lw312	CENTURK	G:G	T:T	USA		KENYA-58/NEWTHATCH//HOPE/2*TURKEY/3/CHEYENNE/4/PARKER[273][161][39][867][2331]
lw081	CHIRKUNG	-	T:T	NEPAL		-
