# Supplementary material for: The wheat Seven in absentia gene is associated with increases in biomass and yield in hot climates
Source: J Exp Bot. 2021 Feb 5;72(10):3774–91. doi: 10.1093/jxb/erab044 (PMC8096608; doi:10.1093/jxb/erab044)
Supplement: erab044_suppl_Supplementary_Table-S3 [file erab044_suppl_supplementary_table-s3.xlsx]

## Sheet: Sheet1
method	Marker/gene model	Allele 1 primer sequences	Allele 2 primer sequences	Common reverse
KASP	AWG61	GAAGGTGACCAAGTTCATGCTACCCCGAGACAGGCGAGG	GAAGGTCGGAGTCAACGGATTGACCCCGAGACAGGCGAGA	ACGGCAGGAGGGCCAACTGTAA
KASP	AWG13	GAAGGTGACCAAGTTCATGCTACGCTATCAACTTCCCGATCCAA	GAAGGTCGGAGTCAACGGATTCGCTATCAACTTCCCGATCCAG	CGATGCTCTGTGCCTGCAGGAA
KASP	AWG66	GAAGGTGACCAAGTTCATGCTGGCAGGACCCAGAGACACTG	GAAGGTCGGAGTCAACGGATTGGCAGGACCCAGAGACACTA	GGACATGCACAGTGACCACGTTAAA
KASP	AWG10	GAAGGTGACCAAGTTCATGCTGTGGAGCAGCCTACGGCCAA	GAAGGTCGGAGTCAACGGATTGGAGCAGCCTACGGCCAC	TTTTGCTCCTTCAACGCGACAGCTA
KASP	AWG31_1	GAAGGTGACCAAGTTCATGCTGGCTTGGCTCTTTCCAGATTGATT	GAAGGTCGGAGTCAACGGATTGGCTTGGCTCTTTCCAGATTGATA	GTAGCTGTGGGAGTGAGTGATGAA
KASP	AWG41	GAAGGTGACCAAGTTCATGCTCGCCGGCGAGAGGT	GAAGGTCGGAGTCAACGGATTGCTCGCCGGCGAGAGGC	CGTGTGCTGGAAGAAGGCGTCAT
KASP	AWG84	GAAGGTGACCAAGTTCATGCTGTTTGCCACTAGTTCTGACTGGAT	GAAGGTCGGAGTCAACGGATTTGCCACTAGTTCTGACTGGAC	GTAACCAGCCACATCAGCATGACAA
KASP	AWG27	GAAGGTGACCAAGTTCATGCTTCGTGTTTGCTGCGGTCTGCT	GAAGGTCGGAGTCAACGGATTCGTGTTTGCTGCGGTCTGCG	AAAACAAAAAGAAGAGGAAGCCCAAGCTA
KASP	AWG57	GAAGGTGACCAAGTTCATGCTGTTTGGACGAAAGCCCTATTTTCTG	GAAGGTCGGAGTCAACGGATTAGTTTGGACGAAAGCCCTATTTTCTA	ACGAGAGCCGCTCACCCACAAT
KASP	AWG47_2	GAAGGTGACCAAGTTCATGCTAATAATGGTGTCCATGCACCGTTTC	GAAGGTCGGAGTCAACGGATTCAATAATGGTGTCCATGCACCGTTTT	CTCCTGACAACCATGCCTTCAACAA
KASP	AWG62	GAAGGTGACCAAGTTCATGCTCCTCGGCGGCGGCTGTAG	GAAGGTCGGAGTCAACGGATTCCTCGGCGGCGGCTGTAT	CAAACGTTGTCGCCCGGCCAT
KASP	AWG21	GAAGGTGACCAAGTTCATGCTCCAAACAGCCACTAAGTGAGGAG	GAAGGTCGGAGTCAACGGATTCCAAACAGCCACTAAGTGAGGAA	AGCGATCCCCCCTTTGACCGAA
KASP	AWG43_1	GAAGGTGACCAAGTTCATGCTGATGTTGACACTTTGTGTTGTTGCC	GAAGGTCGGAGTCAACGGATTGATGTTGACACTTTGTGTTGTTGCG	AGCTGCTACAACAATCAAACATTGCAGAT
KASP	AWG69_1	GAAGGTGACCAAGTTCATGCTCGCTAGGTTTCTGCGACCGC	GAAGGTCGGAGTCAACGGATTCCGCTAGGTTTCTGCGACCGT	CGCAGCAGCCCAGGCGCAA
KASP	AWG75	GAAGGTGACCAAGTTCATGCTGGTTCAAGATCAGGTTCATGATCAG	GAAGGTCGGAGTCAACGGATTGGTTCAAGATCAGGTTCATGATCAC	AATTGTACTTGCATGGTAAGCTCTGGAAT
KASP	AWG19_1	GAAGGTGACCAAGTTCATGCTCCTGGTGTCCATCCATCGTCTT	GAAGGTCGGAGTCAACGGATTCTGGTGTCCATCCATCGTCTC	GATTTATGAGCGCGCTGAATGGGTT
KASP	AWG67_1	GAAGGTGACCAAGTTCATGCTGGGGAGTGGCCTCTGCCTT	GAAGGTCGGAGTCAACGGATTGGGAGTGGCCTCTGCCTC	CACCACCACGAGTGCTGCGAT
KASP	AWG38	GAAGGTGACCAAGTTCATGCTACTGTGAATTGGCCATTCTTCTCTG	GAAGGTCGGAGTCAACGGATTAAACTGTGAATTGGCCATTCTTCTCTA	TTTTGGGGATGATTTCATTGCCTGGAAA
KASP	AWG82	GAAGGTGACCAAGTTCATGCTCGGCAGCAGATTGAGCGTCG	GAAGGTCGGAGTCAACGGATTCCGGCAGCAGATTGAGCGTCA	GACTCTCCGTCGCCTCTGGAT
KASP	AWG25	GAAGGTGACCAAGTTCATGCTGTTGTTGAGGATGCGGGTT	GAAGGTCGGAGTCAACGGATTCTGTTGTTGAGGATGCGGGTG	TGTTGCTCCTTGAATTCACTTATGCAGAT
KASP	ADW313	GAAGGTGACCAAGTTCATGCTCCATGTTAAGATATAGTCATCTAACTGC	GAAGGTCGGAGTCAACGGATTCCATGTTAAGATATAGTCATCTAACTGT	TCTTCCTATCAAATCGGTCTTTTGGGATA
KASP	ADW314	GAAGGTGACCAAGTTCATGCTTTTTCTTTTGATGGCTACTATGGTGC	GAAGGTCGGAGTCAACGGATTTTTCTTTTGATGGCTACTATGGTGG	TGACACAGACGCCCGTGACCTA
KASP	ADW316	GAAGGTGACCAAGTTCATGCTTGGTCTGTGCCTCTGTGATCA	GAAGGTCGGAGTCAACGGATTGGTCTGTGCCTCTGTGATCG	GGCGACGCTTGGATCTCTGGTT
KASP	ADW317	GAAGGTGACCAAGTTCATGCTCGATGCTCACGCCAGACAACTAA	GAAGGTCGGAGTCAACGGATTGATGCTCACGCCAGACAACTAC	GTCGAGGATCGCTCTGCCTTGAT
KASP	ADW318	GAAGGTGACCAAGTTCATGCTCCCCTCGTGCTACATCTCGA	GAAGGTCGGAGTCAACGGATTCCCCTCGTGCTACATCTCGC	TCGGCATGACAGGCAGCGACAA
KASP	ADW319	GAAGGTGACCAAGTTCATGCTAATCTATGATCACCGGTGCCCA	GAAGGTCGGAGTCAACGGATTAATCTATGATCACCGGTGCCCG	GCAGAGTTGGAGAAGTCGAAGCTTT
KASP	ADW320	GAAGGTGACCAAGTTCATGCTAATAATTAAATGGAAGAGGCCTATGAGATA	GAAGGTCGGAGTCAACGGATTAATTAAATGGAAGAGGCCTATGAGATG	GATGGCATCCACATTTAGCTTTTACCAT
KASP	ADW322	GAAGGTGACCAAGTTCATGCTGAAGCAACATCATGAATTCATGCGG	GAAGGTCGGAGTCAACGGATTAAGAAGCAACATCATGAATTCATGCGT	GGCAGTCTGATAGCCCAAAGAACTT
KASP	ADW323	GAAGGTGACCAAGTTCATGCTAATCCCAGTGGCATCATTTACAGC	GAAGGTCGGAGTCAACGGATTGAATCCCAGTGGCATCATTTACAGT	GCTTGCTGTACAAAAGCATGGTACCAT
KASP	ADW324	GAAGGTGACCAAGTTCATGCTCCGCCAAACGACCCAG	GAAGGTCGGAGTCAACGGATTTGCTCCGCCAAACGACCCAT	TATGGCCTTGTCTACCCTGGAGTT
KASP	ADW328	GAAGGTGACCAAGTTCATGCTCAGCCATGCTGCTTGTAGCGG	GAAGGTCGGAGTCAACGGATTCAGCCATGCTGCTTGTAGCGA	CTCAGTCGAGTGACGTTAGCATCTT
KASP	ADW334	GAAGGTGACCAAGTTCATGCTGTTGTACCCGGTCTAGGATCGT	GAAGGTCGGAGTCAACGGATTGTACCCGGTCTAGGATCGC	CCTACGGTGCGTTCAAGTTGATGTA
KASP	ADW330	GAAGGTGACCAAGTTCATGCTCGGTTAGGTATTGTGAGGCAACG	GAAGGTCGGAGTCAACGGATTACGGTTAGGTATTGTGAGGCAACA	CGCCCACTGCTGCCGCCAT
KASP	ADW332	GAAGGTGACCAAGTTCATGCTGGTTTGGGCCTGTCCAACCG	GAAGGTCGGAGTCAACGGATTCGGTTTGGGCCTGTCCAACCA	GTCCTTATATAGGAGGTCAGAAACCAA
KASP	ADW315	GAAGGTGACCAAGTTCATGCTCAATATCTTGAATTCCAAGGCCCCA	GAAGGTCGGAGTCAACGGATTAATATCTTGAATTCCAAGGCCCCC	GGTGGAGTGTATTATGCCGACCTAA
KASP	ADW337	GAAGGTGACCAAGTTCATGCTCGCATATCCTCCAATTTCGCTTTCT	GAAGGTCGGAGTCAACGGATTGCATATCCTCCAATTTCGCTTTCG	CACCGAGAATCTCATTGATGAGGAAATAT
KASP	ADW338	GAAGGTGACCAAGTTCATGCTGTCTCCATGCATGAGAAATCCAG	GAAGGTCGGAGTCAACGGATTACGTCTCCATGCATGAGAAATCCAA	CGGGGCGAAAGCCTTTTTCGATAAT
KASP	ADW341	GAAGGTGACCAAGTTCATGCTCAAGATGTCGACACCCACCCTT	GAAGGTCGGAGTCAACGGATTCAAGATGTCGACACCCACCCTA	TCATCGGCCGGTGGCACACATA
KASP	ADW342	GAAGGTGACCAAGTTCATGCTCATCATCGAAACAGGGGCTAGGA	GAAGGTCGGAGTCAACGGATTATCATCGAAACAGGGGCTAGGC	GGCGTCTCCCTGAAGATGGAATAAA
KASP	ADW343	GAAGGTGACCAAGTTCATGCTGGGGACCCCATAAAGTTCATCTG	GAAGGTCGGAGTCAACGGATTGGGGACCCCATAAAGTTCATCTC	GTTCTTGCGCAGGGTGTTGACGAT
KASP	ADW345	GAAGGTGACCAAGTTCATGCTGGCCGGCGCTTGGCTCG	GAAGGTCGGAGTCAACGGATTATGGCCGGCGCTTGGCTCA	CTCGTCTTCCGAGTCCATTAAACGAA
KASP	ADW347	GAAGGTGACCAAGTTCATGCTGTGTATGCGATCGGTCCGCTG	GAAGGTCGGAGTCAACGGATTGTGTATGCGATCGGTCCGCTT	CTGCTCTGGGCACCTAAAGATATCTT
KASP	ADW348	GAAGGTGACCAAGTTCATGCTGTCGGCCAAGCTAGATCGCTC	GAAGGTCGGAGTCAACGGATTGTCGGCCAAGCTAGATCGCTT	CGTAATGTCGACGTTTGCAGCGAT
KASP	ADW349	GAAGGTGACCAAGTTCATGCTAGCGAAGTGGGCCGTCCAG	GAAGGTCGGAGTCAACGGATTGAGCGAAGTGGGCCGTCCAA	AACCGGAAACAGAAAGCCTTGCGTA
KASP	ADW351	GAAGGTGACCAAGTTCATGCTCATTTAATTTTCTGCATGTATCAAATTTGTAGA	GAAGGTCGGAGTCAACGGATTCATTTAATTTTCTGCATGTATCAAATTTGTAGT	GAGCCTAAATTAGTATGAGTTCTACCACAT
KASP	ADW353	GAAGGTGACCAAGTTCATGCTCCACATGCCACTTCCTCTTTTTTTTTA	GAAGGTCGGAGTCAACGGATTCCACATGCCACTTCCTCTTTTTTTTTT	GACATGATCTACTTTGCATACACAATGTAT
KASP	ADW363	GAAGGTGACCAAGTTCATGCTCGAAGTCACCATAGTCCACAGAC	GAAGGTCGGAGTCAACGGATTACGAAGTCACCATAGTCCACAGAT	TGTGAGGAGACATTGCCGTCGATTA
KASP	ADW364	GAAGGTGACCAAGTTCATGCTCCTCATCCCACATCTGCTGAG	GAAGGTCGGAGTCAACGGATTGCCTCATCCCACATCTGCTGAT	GAAATGGGTGGATAGGGAACTCGAT
KASP	ADW371	GAAGGTGACCAAGTTCATGCTAACTTATTGGGAAGGAGCGCCATT	GAAGGTCGGAGTCAACGGATTCTTATTGGGAAGGAGCGCCATC	GGTCGTGTGTTGGAGTTGTCCTA
KASP	ADW373	GAAGGTGACCAAGTTCATGCTGAGGTGGGTTGCTTCCAAACG	GAAGGTCGGAGTCAACGGATTGGAGGTGGGTTGCTTCCAAACA	CATCAATTGGTGGCTGCTCCAAGTA
KASP	ADW374	GAAGGTGACCAAGTTCATGCTCGTGCGTCCGTTTCACGTAAGA	GAAGGTCGGAGTCAACGGATTGTGCGTCCGTTTCACGTAAGG	GGGTGCAGCCCAGTAAACAAAAGAA
KASP	ADW431	GAAGGTGACCAAGTTCATGCTCCTCTATGAACGCATGCACACAC	GAAGGTCGGAGTCAACGGATTACCTCTATGAACGCATGCACACAT	GAGAAGCTCGCAGAGACGGCAT
KASP	ADW432	GAAGGTGACCAAGTTCATGCTGAGCGTTTGTGCGTGAACTTTTTTTTT	GAAGGTCGGAGTCAACGGATTAGCGTTTGTGCGTGAACTTTTTTTTC	GAGAGCTCATCCAACTGGTTTTCCAA
KASP	ADW433	GAAGGTGACCAAGTTCATGCTATGACGTGGAACCCAATATTCACATTT	GAAGGTCGGAGTCAACGGATTGACGTGGAACCCAATATTCACATTG	GACATGTGGGCCCTACTCGACAT
KASP	ADW469	GAAGGTGACCAAGTTCATGCTACTCGACATGACGGTCCACTT	GAAGGTCGGAGTCAACGGATTACTCGACATGACGGTCCACTC	CATTGTAAATGATGACGTGGAACCCAATA
KASP	ADW477	GAAGGTGACCAAGTTCATGCTCACAGTATAGCAGTTCATTCGGACAT	GAAGGTCGGAGTCAACGGATTACAGTATAGCAGTTCATTCGGACAG	CGCCAATATTTGGCAATTAGATGAACCAT
KASP	ADW576	GAAGGTGACCAAGTTCATGCTACACAGATCCTCCATAAAACAGAATTTTTA	GAAGGTCGGAGTCAACGGATTACACAGATCCTCCATAAAACAGAATTTTTT	TATTATTATTAGGGCACATTTTCCGAATTT
KASP	ADW577	GAAGGTGACCAAGTTCATGCTGTAGTCTCACTGGAGCTCTCCA	GAAGGTCGGAGTCAACGGATTAGTCTCACTGGAGCTCTCCG	CAAGCTTGTTGGACATCATAGGAAAGTT
KASP	ADW594	GAAGGTGACCAAGTTCATGCTGATGATGTCCTTAGACGTGGGC	GAAGGTCGGAGTCAACGGATTGATGATGTCCTTAGACGTGGGT	TATTATGGTAGACCCTTCTTTCATTAAGAT
KASP	ADW595	GAAGGTGACCAAGTTCATGCTTTGGGATAATCTACAGTATGTTTAACTCA	GAAGGTCGGAGTCAACGGATTTGGGATAATCTACAGTATGTTTAACTCT	CTTTATTCGGCATGGATGCTATTCCATA
KASP	ADW616	GAAGGTGACCAAGTTCATGCTGCCACGGGGTGTTCGTGGAAA	GAAGGTCGGAGTCAACGGATTCCACGGGGTGTTCGTGGAAC	CTCTCATGCCCTAAGCCAACCTAA
KASP	ADW617	GAAGGTGACCAAGTTCATGCTTCAAGCACTCTAATTATCATCCTTC	GAAGGTCGGAGTCAACGGATTCTTCAAGCACTCTAATTATCATCCTTG	GCCCAGATGGTTTTCCCGCATATTT
KASP	ADW657	GAAGGTGACCAAGTTCATGCTAAAAAATGCAGACCACAATTGTCTGTC	GAAGGTCGGAGTCAACGGATTAAAAAATGCAGACCACAATTGTCTGTG	GTAGCGGTACACCCAGTGGCAA
KASP	ADW659	GAAGGTGACCAAGTTCATGCTATACCAGTGTCATCCATGCACTAG	GAAGGTCGGAGTCAACGGATTCATACCAGTGTCATCCATGCACTAA	ACTGCATTTATCTGGCCGGACCAAA
PCR	Indel-1	TCTGAACCTCTGCCATTGCT	-	AGAAGTCACGGGCTTTGAGT
PCR	Indel-2	CGGTGAAACGTCAATTGGGC	-	TGTGTTGACGAAGCAGCTTT
PCR	Indel-3	ACAGGAACGTCACTTCCTCTTC	-	ATACACGGGAGAAGGATGAGGA
PCR	Indel-4	GAACCTCTGCCATTGCTTGC	-	TTGCTAGGCCGTTCTGGATG
PCR	Indel-5	ACGTCTACCCCTACTTCGCT	-	TCTCGACCTCATCCCCTGGT
PCR	Indel-6	GACATAGCTGCCAGTGGGTT	-	CCCGGCACAGCACTTAAGTA
PCR	Indel-7	ACTTTTTCTTAGCCGATGCA	-	TTGAAGTAGGCATTCTCAAC
PCR	Indel-8	GTCAAATGCATGAGCTTTAC	-	GTGTGGATGCACGTGTATTT
QPCR	TraesCS3B01G570900	ATCCATACTTCCTCGATGATC	-	CCAGGAGTAGTACAAGGTCAC
QPCR	TraesCS3B01G571000	ATTCTTTGGCCCGGTGGA	-	CGAGTTGGGAAGAGATCGTAA
QPCR	TraesCS3B01G572500	CTTGACATTAGCCAATCCAAA	-	GGATGCCGTCGGTGTTGC
QPCR	TraesCS3B01G572600	CAATGAATATACCATGATGTTGG	-	GGTAATAGACGCAGTTGGCAT
QPCR	TraesCS3B01G572700	GTACACTGACATCAAGGGCTT	-	TGACCTCTCCGGACGCGA
QPCR	TraesCS3B01G572800	GGATAAGGAGAAGGATGTGCA	-	CCTCCTTCTCACGACGCTCA
QPCR	TraesCS3B01G572900 (TaSINA)	ATCGAGAAGCTCCCGGTT	-	TTGCCTTGATCTGTCCCT
QPCR	TraesCS3B01G573000	TCCTTCTGACACTACTCCTCCTG	-	TTGCCTTGATCTGTCCCT
Sanger sequencing of TaSINA (- 4,742 to - 2,780 bp)	ADW611	GTTTATATGGTCTAGATGGTTGAAC	-	ATGATAATATCCATCGAGACAGG
Sanger sequencing of TaSINA (- 3,088 to - 1,911 bp)	ADW612	AAACTCGAATTCCTCCTAT	-	GTGATGAGCTATCAATGG
Sanger sequencing of TaSINA (-2,394 to -293 bp)	ADW613	CTAAAAGTGAGTCTCTCTGG	-	TACCATCCACCTAACCTA
Sanger sequencing of TaSINA (- 1,052 bp to +273 bp)	ADW664	TCAAACCAAAGACGGAACCGAG	-	CAAGATTCATGCACACCAGATAC
Sanger sequencing of TaSINA (+ 42 to + 1,167 bp)	ADW615	GCCGTGGTGCCCATGGAG	-	CGTTTCTTGTAGCTCTGATCGGTG
QPCR control gene	TaActin	GACAATGGAACCGGAATGGTC	-	GTGTGATGCCAGATTTTCTCCAT
QPCR control gene	TaCyclophilin 2*2	CAAGCCGCTGCACTACAAGG	-	AGGGGACGGTGCAGATGAA
QPCR control gene	TaGAPdH 2*2	TTCAACATCATTCCAAGGAGCA	-	CGTAACCCAAAATGCCCTTG
QPCR control gene	TaEFA2*2	CAGATTGGCAACGGCTACG	-	CGGACAGCAAAACGACCAAG
